# Supplementary material for: A novel hotspot and rare somatic mutation p.A138V, at TP53 is associated with poor survival of pancreatic ductal and periampullary adenocarcinoma patients
Source: Mol Med. 2020 Jun 17;26:59. doi: 10.1186/s10020-020-00183-1 (PMC7302128; doi:10.1186/s10020-020-00183-1)
Supplement: Supplementary file 3 — Additional file 3. [file 10020_2020_183_MOESM3_ESM.bed]

chr5	180047974	180076545	FLT4	0	-
chr2	215593261	215595234	BARD1	0	-
chr15	67390919	67457373	SMAD3	0	+
chr1	204485578	204515960	MDM4	0	+
chr1	155158423	155162684	MUC1	0	-
chr22	47080307	47134158	CERK	0	-
chr7	137065782	137531282	DGKI	0	-
chr2	215645620	215674394	BARD1	0	-
chr6	41904410	41908464	CCND3	0	-
chr7	92462716	92464611	CDK6	0	-
chr22	29663997	29696514	EWSR1	0	+
chr2	215610435	215617202	BARD1	0	-
chr17	1583774	1584337	PRPF8	0	-
chr3	195605381	195615455	TNK2	0	-
chr1	16265077	16266039	SPEN	0	+
chr1	1982246	1991030	PRKCZ	0	+
chr14	75746372	75747860	FOS	0	+
chr18	45367595	45423182	SMAD2	0	-
chr1	155158598	155162658	MUC1	0	-
chr19	49458153	49464970	BAX	0	+
chr2	128046248	128047851	ERCC3	0	-
chr4	1795038	1810599	FGFR3	0	+
chr3	37035294	37061954	MLH1	0	+
chr17	11998918	12014126	MAP2K4	0	+
chr16	3292027	3306627	MEFV	0	-
chr9	35073831	35079690	FANCG	0	-
chr1	51426416	51440305	CDKN2C	0	+
chrX	15364093	15365597	FIGF	0	-
chr19	39025399	39039012	RYR1	0	+
chr7	14733701	14758505	DGKB	0	-
chr16	14020408	14026096	ERCC4	0	+
chr17	33426815	33446888	RAD51D	0	-
chr16	30129423	30134827	MAPK3	0	-
chr17	48273439	48273956	COL1A1	0	-
chr5	138211152	138240126	CTNNA1	0	+
chr3	12353886	12475715	PPARG	0	+
chr11	69455973	69463008	CCND1	0	+
chr5	142788554	142814339	NR3C1	0	-
chr19	1452196	1453613	APC2	0	+
chr18	39617713	39631276	PIK3C3	0	+
chr6	41905450	42016426	CCND3	0	-
chr3	49399949	49449401	RHOA	0	-
chr14	105236491	105244015	AKT1	0	-
chr15	39881048	39882044	THBS1	0	+
chr15	91432435	91433169	FES	0	+
chr12	58142973	58146116	CDK4	0	-
chrX	135229623	135293518	FHL1	0	+
chr6	56503733	56558101	DST	0	-
chr22	24376132	24384284	GSTT1	0	-
chr16	3823636	3830868	CREBBP	0	-
chr15	57210832	57580712	TCF12	0	+
chr20	54944445	54967351	AURKA	0	-
chr1	198681918	198687428	PTPRC	0	+
chr9	139388895	139440314	NOTCH1	0	-
chr8	120569648	120605248	ENPP2	0	-
chr19	10471980	10472859	TYK2	0	-
chr2	1417235	1546499	TPO	0	+
chr14	105235688	105260865	AKT1	0	-
chr1	16459507	16460057	EPHA2	0	-
chr14	20923415	20925461	APEX1	0	+
chr16	89805290	89809236	FANCA	0	-
chr16	3293140	3306587	MEFV	0	-
chr10	90750487	90774376	FAS	0	+
chr2	96914253	96931732	TMEM127	0	-
chr13	28577750	28674729	FLT3	0	-
chr7	137456344	137459395	DGKI	0	-
chr16	4039089	4104191	ADCY9	0	-
chr5	56181779	56191979	MAP3K1	0	+
chr22	29664306	29686673	EWSR1	0	+
chr1	226548391	226595774	PARP1	0	-
chr19	45855466	45874176	ERCC2	0	-
chr19	10982378	11033397	CARM1	0	+
chr12	69202052	69233647	MDM2	0	+
chr19	17953243	17958880	JAK3	0	-
chr4	151933956	151936436	LRBA	0	-
chr16	2097989	2138703	TSC2	0	+
chr4	23877404	23886554	PPARGC1A	0	-
chr22	46546498	46639653	PPARA	0	+
chr6	72926462	72976016	RIMS1	0	+
chr12	53775085	53776442	SP1	0	+
chr7	116417228	116436654	MET	0	+
chr20	57463833	57485456	GNAS	0	+
chr11	35198245	35223314	CD44	0	+
chr18	45395722	45456733	SMAD2	0	-
chr9	134103904	134108395	NUP214	0	+
chr17	57970486	57991166	RPS6KB1	0	+
chr17	57733321	57741353	CLTC	0	+
chr3	12330609	12448345	PPARG	0	+
chr15	40509617	40512845	BUB1B	0	+
chr4	153247373	153253919	FBXW7	0	-
chr11	117015024	117047610	PAFAH1B2	0	+
chr2	1418180	1546246	TPO	0	+
chr19	11071597	11172958	SMARCA4	0	+
chr3	20082189	20142605	KAT2B	0	+
chr15	74287013	74335678	PML	0	+
chr5	82767436	82779423	VCAN	0	+
chr20	31350190	31397162	DNMT3B	0	+
chr8	38272296	38277862	FGFR1	0	-
chr1	154129169	154155595	TPM3	0	-
chr17	57697292	57771475	CLTC	0	+
chr5	149450102	149465990	CSF1R	0	-
chr17	73317875	73390114	GRB2	0	-
chr9	8633389	8857776	PTPRD	0	-
chr14	20820671	20822282	PARP2	0	+
chr8	93017393	93115456	RUNX1T1	0	-
chr16	81957019	81962436	PLCG2	0	+
chr2	216225587	216300790	FN1	0	-
chr2	32582095	32843966	BIRC6	0	+
chr1	2065076	2080363	PRKCZ	0	+
chr11	44117266	44266481	EXT2	0	+
chr3	185864989	186080026	DGKG	0	-
chr1	204511916	204518516	MDM4	0	+
chr15	88799136	88799999	NTRK3	0	-
chr11	113280337	113295406	DRD2	0	-
chr17	26883486	26887366	PIGS	0	-
chr16	14031620	14041861	ERCC4	0	+
chr15	90627227	90645700	IDH2	0	-
chr1	45794834	45806119	MUTYH	0	-
chr17	57984348	57992029	RPS6KB1	0	+
chr12	121783801	121837699	ANAPC5	0	-
chr6	56322786	56707943	DST	0	-
chr19	40746697	40750034	AKT2	0	-
chr8	141711022	141728454	PTK2	0	-
chr1	32795080	32799236	HDAC1	0	+
chr21	39751948	39870366	ERG	0	-
chr1	26857818	26900922	RPS6KA1	0	+
chr12	58141509	58146304	CDK4	0	-
chr4	1803188	1805466	FGFR3	0	+
chr7	116364199	116395468	MET	0	+
chr7	106505722	106546266	PIK3CG	0	+
chr15	57540213	57555422	TCF12	0	+
chr15	91428569	91432555	FES	0	+
chr7	66452663	66460588	SBDS	0	-
chr5	149513257	149513673	PDGFRB	0	-
chr3	134851633	134873244	EPHB1	0	+
chr17	57761074	57761870	CLTC	0	+
chr16	30125866	30128607	MAPK3	0	-
chr19	52715744	52719094	PPP2R1A	0	+
chr17	38479242	38487420	RARA	0	+
chr14	105259493	105262080	AKT1	0	-
chr1	3569128	3650467	TP73	0	+
chr5	82837766	82849293	VCAN	0	+
chr3	71008341	71179988	FOXP1	0	-
chr7	77646392	79082871	MAGI2	0	-
chr5	82767609	82808759	VCAN	0	+
chr5	67586464	67594411	PIK3R1	0	+
chr8	120569325	120685693	ENPP2	0	-
chr6	56468634	56507586	DST	0	-
chr6	72926244	73108701	RIMS1	0	+
chr3	37035023	37053547	MLH1	0	+
chr11	532242	535550	HRAS	0	-
chr1	17354243	17378983	SDHB	0	-
chr4	23793643	23891700	PPARGC1A	0	-
chr1	156119809	156147535	SEMA4A	0	+
chr20	57483970	57484770	GNAS	0	+
chr3	185875971	186079866	DGKG	0	-
chr15	88420021	88799661	NTRK3	0	-
chr5	146030109	146435494	PPP2R2B	0	-
chr10	123239564	123357972	FGFR2	0	-
chr5	176516567	176524770	FGFR4	0	+
chr6	43738983	43745562	VEGFA	0	+
chr12	69202991	69233629	MDM2	0	+
chr3	52437718	52439669	BAP1	0	-
chr6	43738983	43752299	VEGFA	0	+
chr17	66508590	66528903	PRKAR1A	0	+
chr9	134011374	134021580	NUP214	0	+
chr2	216232401	216235243	FN1	0	-
chr20	54944445	54967271	AURKA	0	-
chr17	74467150	74497872	RHBDF2	0	-
chr6	72596726	73112845	RIMS1	0	+
chr1	226576398	226580493	PARP1	0	-
chr7	27202053	27205149	HOXA9	0	-
chr4	151185810	151502874	LRBA	0	-
chr3	124053273	124114407	KALRN	0	+
chr1	3614609	3625098	TP73	0	+
chr17	41605213	41623039	ETV4	0	-
chr14	45667637	45669174	FANCM	0	+
chr3	41240929	41281936	CTNNB1	0	+
chr3	168801286	168864093	MECOM	0	-
chr1	154934773	154943223	SHC1	0	-
chr17	38474532	38512583	RARA	0	+
chr14	102549778	102550571	HSP90AA1	0	-
chr12	56477102	56496120	ERBB3	0	+
chr15	51510754	51630798	CYP19A1	0	-
chr1	45794913	45805607	MUTYH	0	-
chr14	62212322	62214190	HIF1A	0	+
chr18	39537631	39570566	PIK3C3	0	+
chr17	66522022	66526602	PRKAR1A	0	+
chr21	39751948	39870407	ERG	0	-
chr18	39605294	39661443	PIK3C3	0	+
chr5	146077579	146435522	PPP2R2B	0	-
chr2	96919537	96926333	TMEM127	0	-
chr7	55086724	55236328	EGFR	0	+
chr3	14206406	14212114	XPC	0	-
chr9	22005985	22009271	CDKN2B	0	-
chr5	138211121	138223297	CTNNA1	0	+
chr3	71089428	71102924	FOXP1	0	-
chr20	36012070	36034453	SRC	0	+
chr4	114066787	114117622	ANK2	0	+
chrX	135249162	135290734	FHL1	0	+
chr18	7038570	7040236	LAMA1	0	-
chr16	2111589	2113048	TSC2	0	+
chr7	137073562	137137940	DGKI	0	-
chr17	41196312	41277500	BRCA1	0	-
chr15	74287073	74335679	PML	0	+
chr5	138089111	138270723	CTNNA1	0	+
chr9	135800973	135820008	TSC1	0	-
chr9	35073834	35080013	FANCG	0	-
chr19	10982503	11033453	CARM1	0	+
chr11	35201825	35232857	CD44	0	+
chr9	97869629	97897655	FANCC	0	-
chr17	1564220	1565072	PRPF8	0	-
chr17	48764773	48765836	ABCC3	0	+
chr16	81922943	81934385	PLCG2	0	+
chr2	175701840	175742669	CHN1	0	-
chr19	1450154	1453613	APC2	0	+
chr17	74475817	74489284	RHBDF2	0	-
chr17	29705665	29709134	NF1	0	+
chr20	54961392	54967258	AURKA	0	-
chr6	69942925	69949118	BAI3	0	+
chr19	54058560	54080013	ZNF331	0	+
chr1	3569083	3652765	TP73	0	+
chrX	135278912	135293518	FHL1	0	+
chr15	89821910	89860359	FANCI	0	+
chr11	35211381	35226456	CD44	0	+
chr15	89806667	89859675	FANCI	0	+
chr1	154938900	154941350	SHC1	0	-
chr2	233200494	233201683	DIS3L2	0	+
chr1	154129793	154164534	TPM3	0	-
chr8	145741241	145742883	RECQL4	0	-
chr7	151917126	151919152	KMT2C	0	-
chr7	116166346	116201230	CAV1	0	+
chr1	11167341	11174686	MTOR	0	-
chr22	23637227	23645050	BCR	0	+
chr14	75745530	75748339	FOS	0	+
chr18	48555983	48611415	SMAD4	0	+
chr16	3789446	3801809	CREBBP	0	-
chr9	134038486	134039936	NUP214	0	+
chr9	21970714	21971399	CDKN2A	0	-
chr3	138376124	138382775	PIK3CB	0	-
chr18	39605745	39617781	PIK3C3	0	+
chr8	71128955	71314822	NCOA2	0	-
chr5	141005316	141008825	HDAC3	0	-
chr1	16461054	16472945	EPHA2	0	-
chr16	89803956	89883054	FANCA	0	-
chr11	61197576	61214169	SDHAF2	0	+
chr19	45250961	45262743	BCL3	0	+
chr4	23884301	23891658	PPARGC1A	0	-
chr1	45794913	45806060	MUTYH	0	-
chr9	134062744	134073074	NUP214	0	+
chr19	7711940	7712341	STXBP2	0	+
chr7	536894	559046	PDGFA	0	-
chr15	67370323	67463013	SMAD3	0	+
chr16	14014013	14027104	ERCC4	0	+
chr19	45885821	45889361	PPP1R13L	0	-
chr1	154936152	154938966	SHC1	0	-
chr11	18416109	18429189	LDHA	0	+
chr7	151163097	151217010	RHEB	0	-
chr17	41605296	41623267	ETV4	0	-
chr8	92972358	93107839	RUNX1T1	0	-
chr6	36646486	36655108	CDKN1A	0	+
chr1	185932939	185947277	HMCN1	0	+
chr1	161284170	161332979	SDHC	0	+
chr22	24382932	24384271	GSTT1	0	-
chr1	204485510	204527248	MDM4	0	+
chr5	82767492	82878122	VCAN	0	+
chr5	176560079	176631237	NSD1	0	+
chr13	103527084	103528242	ERCC5	0	+
chr3	10068112	10143614	FANCD2	0	+
chr19	40761150	40775496	AKT2	0	-
chr1	2036154	2082309	PRKCZ	0	+
chr9	134000947	134110057	NUP214	0	+
chr22	36696955	36697760	MYH9	0	-
chr21	39751948	39956824	ERG	0	-
chr1	45798511	45806104	MUTYH	0	-
chr1	17349102	17380502	SDHB	0	-
chr20	30954186	31017723	ASXL1	0	+
chr2	33477793	33498813	LTBP1	0	+
chr9	21967750	21994490	CDKN2A	0	-
chr2	39212826	39347591	SOS1	0	-
chr1	156145123	156146447	SEMA4A	0	+
chr16	2098020	2138713	TSC2	0	+
chr19	10461423	10467289	TYK2	0	-
chr17	12914979	12920960	ELAC2	0	-
chr16	30125426	30134630	MAPK3	0	-
chr3	185867025	186079777	DGKG	0	-
chr19	10244021	10305811	DNMT1	0	-
chr3	71008397	71247532	FOXP1	0	-
chr15	40477672	40492490	BUB1B	0	+
chr3	123798887	123883532	KALRN	0	+
chr3	52440661	52443894	BAP1	0	-
chr17	57970498	58009053	RPS6KB1	0	+
chr22	23540518	23596020	BCR	0	+
chrX	135279184	135292226	FHL1	0	+
chr8	118806728	119124092	EXT1	0	-
chr11	35198117	35227801	CD44	0	+
chr1	45798286	45806069	MUTYH	0	-
chr20	9518035	9819689	PAK7	0	-
chr11	532241	533612	HRAS	0	-
chr7	77814821	78119318	MAGI2	0	-
chr6	152011630	152424409	ESR1	0	+
chr1	182542771	182556108	RNASEL	0	-
chr6	43738443	43752299	VEGFA	0	+
chr9	22002901	22009362	CDKN2B	0	-
chr5	112043218	112174751	APC	0	+
chr1	43803519	43815208	MPL	0	+
chr5	131289626	131330272	ACSL6	0	-
chr19	40747962	40790999	AKT2	0	-
chr1	2043092	2082417	PRKCZ	0	+
chr2	60679556	60780540	BCL11A	0	-
chr2	212615423	213293971	ERBB4	0	-
chr11	46388864	46402103	DGKZ	0	+
chr5	179665308	179707581	MAPK9	0	-
chr1	156124667	156128822	SEMA4A	0	+
chr1	32757761	32793278	HDAC1	0	+
chr4	106067449	106200973	TET2	0	+
chr18	48573416	48604837	SMAD4	0	+
chr11	35211437	35250791	CD44	0	+
chr6	114279825	114292290	HDAC2	0	-
chr14	45605716	45607162	FANCM	0	+
chr1	17359024	17380526	SDHB	0	-
chr1	44078810	44088534	PTPRF	0	+
chr1	44057120	44088513	PTPRF	0	+
chr12	93965681	93969082	SOCS2	0	+
chr11	18416250	18422483	LDHA	0	+
chr20	39798828	39811629	PLCG1	0	+
chr2	166852562	166856573	SCN1A	0	-
chr12	121783726	121790198	ANAPC5	0	-
chr14	75745476	75748933	FOS	0	+
chr11	35211428	35250711	CD44	0	+
chr3	10106038	10114662	FANCD2	0	+
chr1	193091599	193107303	CDC73	0	+
chr17	7577534	7590745	TP53	0	-
chr9	8314246	8733949	PTPRD	0	-
chr14	20823954	20825668	PARP2	0	+
chr2	58389999	58392938	FANCL	0	-
chr11	108170206	108173756	ATM	0	+
chr4	110901832	110932845	EGF	0	+
chr7	140434320	140454011	BRAF	0	-
chr1	3607235	3649856	TP73	0	+
chr6	43738518	43754224	VEGFA	0	+
chr11	64577141	64578766	MEN1	0	-
chr22	29687917	29696515	EWSR1	0	+
chr19	10291138	10295235	DNMT1	0	-
chr7	128845621	128850969	SMO	0	+
chr17	37856326	37872564	ERBB2	0	+
chr18	39535220	39551402	PIK3C3	0	+
chr12	56361063	56364883	CDK2	0	+
chr20	39797395	39799348	PLCG1	0	+
chr11	111957622	111966112	SDHD	0	+
chr12	93964174	93969950	SOCS2	0	+
chr12	57910375	57914300	DDIT3	0	-
chr22	24381520	24384271	GSTT1	0	-
chr17	33431871	33448541	RAD51D	0	-
chr19	52693303	52719855	PPP2R1A	0	+
chr3	195590235	195596561	TNK2	0	-
chr9	101867392	101915931	TGFBR1	0	+
chr1	26869602	26901505	RPS6KA1	0	+
chr8	93026888	93107463	RUNX1T1	0	-
chr8	92972020	93029865	RUNX1T1	0	-
chr17	66510961	66526805	PRKAR1A	0	+
chr19	45867493	45873813	ERCC2	0	-
chr8	93026806	93111884	RUNX1T1	0	-
chr2	215593427	215674397	BARD1	0	-
chr5	67522264	67569509	PIK3R1	0	+
chr15	57511632	57578455	TCF12	0	+
chr11	103152885	103158473	DYNC2H1	0	+
chr5	145969071	146435700	PPP2R2B	0	-
chr14	54416453	54423529	BMP4	0	-
chr10	90750608	90774207	FAS	0	+
chrX	66764661	66909605	AR	0	+
chr17	17134837	17136126	FLCN	0	-
chr3	121707176	121740969	ILDR1	0	-
chr1	186642024	186649555	PTGS2	0	-
chr20	36030715	36031434	SRC	0	+
chr7	55177539	55273591	EGFR	0	+
chr11	61197596	61213531	SDHAF2	0	+
chr14	102552222	102553381	HSP90AA1	0	-
chr15	40477526	40488935	BUB1B	0	+
chr14	105241476	105252704	AKT1	0	-
chr2	232826417	232952262	DIS3L2	0	+
chr5	36152229	36182616	SKP2	0	+
chr9	101866319	101895008	TGFBR1	0	+
chr22	29083730	29107919	CHEK2	0	-
chr20	54944445	54967252	AURKA	0	-
chr1	98320585	98386553	DPYD	0	-
chr12	58144609	58146147	CDK4	0	-
chr7	116165065	116167072	CAV1	0	+
chr14	62162257	62214976	HIF1A	0	+
chr4	153332311	153456392	FBXW7	0	-
chr6	56535536	56708013	DST	0	-
chr14	64693752	64761128	ESR2	0	-
chr10	90750443	90774712	FAS	0	+
chr11	100909846	100999801	PGR	0	-
chr17	38465445	38513048	RARA	0	+
chrX	53431730	53449603	SMC1A	0	-
chr15	39877835	39880817	THBS1	0	+
chr19	45912873	45922444	ERCC1	0	-
chr3	134334206	134670493	EPHB1	0	+
chr3	37035338	37107380	MLH1	0	+
chr1	16474872	16482547	EPHA2	0	-
chr2	39208536	39348192	SOS1	0	-
chr5	82807920	82833066	VCAN	0	+
chr7	55260503	55268495	EGFR	0	+
chr2	39251261	39278498	SOS1	0	-
chr1	2005424	2116629	PRKCZ	0	+
chr5	145969066	146258457	PPP2R2B	0	-
chr19	11144111	11152236	SMARCA4	0	+
chr12	56481607	56482652	ERBB3	0	+
chr4	55595457	55599567	KIT	0	+
chr17	26880404	26883847	PIGS	0	-
chr1	98156762	98187210	DPYD	0	-
chr16	2122595	2124653	TSC2	0	+
chr7	148504476	148581370	EZH2	0	-
chr8	90947659	90949575	NBN	0	-
chr16	23614490	23652631	PALB2	0	-
chr16	2097980	2138701	TSC2	0	+
chr17	56769933	56810127	RAD51C	0	+
chr17	73314156	73401734	GRB2	0	-
chr12	121746159	121790191	ANAPC5	0	-
chr6	166918002	167319939	RPS6KA2	0	-
chr3	52436039	52437567	BAP1	0	-
chr11	108224482	108236465	ATM	0	+
chr19	7709451	7710280	STXBP2	0	+
chr19	11128987	11134264	SMARCA4	0	+
chr12	69202001	69233869	MDM2	0	+
chr11	18416108	18429214	LDHA	0	+
chr7	77787523	77807384	MAGI2	0	-
chr1	162601800	162724972	DDR2	0	+
chr11	46366986	46402104	DGKZ	0	+
chr1	45794914	45806142	MUTYH	0	-
chr6	56479373	56507694	DST	0	-
chr5	138211121	138253536	CTNNA1	0	+
chr20	57414802	57475465	GNAS	0	+
chr9	100447242	100459577	XPA	0	-
chr14	20923385	20924903	APEX1	0	+
chr11	44117746	44266979	EXT2	0	+
chr19	7151981	7293877	INSR	0	-
chr7	140533860	140624509	BRAF	0	-
chr2	240016269	240323348	HDAC4	0	-
chr22	29671617	29696515	EWSR1	0	+
chr14	20923377	20924046	APEX1	0	+
chr9	35077994	35078643	FANCG	0	-
chr14	68353314	69006966	RAD51B	0	+
chr5	138215883	138223297	CTNNA1	0	+
chr20	57463913	57484630	GNAS	0	+
chr22	36712557	36715880	MYH9	0	-
chr7	148515128	148581413	EZH2	0	-
chr5	176513886	176525145	FGFR4	0	+
chr18	48577462	48581286	SMAD4	0	+
chr3	124103565	124141739	KALRN	0	+
chr8	120569760	120651020	ENPP2	0	-
chr19	1610965	1619208	TCF3	0	-
chr17	41228504	41256933	BRCA1	0	-
chr1	1981908	2116834	PRKCZ	0	+
chr7	128846125	128849122	SMO	0	+
chr4	151185812	151770689	LRBA	0	-
chr7	81372047	81399330	HGF	0	-
chr8	93029534	93107456	RUNX1T1	0	-
chr5	234535	256794	SDHA	0	+
chr2	47630268	47740373	MSH2	0	+
chr4	55142917	55144413	PDGFRA	0	+
chr16	89818568	89833555	FANCA	0	-
chr10	89264631	89313145	MINPP1	0	+
chr1	204494617	204506169	MDM4	0	+
chr17	7577843	7590805	TP53	0	-
chr2	60679288	60687590	BCL11A	0	-
chr8	92971151	93075191	RUNX1T1	0	-
chr15	40987384	41023755	RAD51	0	+
chr17	48750975	48755463	ABCC3	0	+
chrX	66788730	66944130	AR	0	+
chr19	54025109	54081335	ZNF331	0	+
chr1	204494646	204518810	MDM4	0	+
chr8	71050207	71053477	NCOA2	0	-
chr19	10473255	10476539	TYK2	0	-
chr1	154934773	154946852	SHC1	0	-
chr8	145736670	145743229	RECQL4	0	-
chr8	141668503	142011257	PTK2	0	-
chr1	154131084	154155606	TPM3	0	-
chr2	32827563	32836648	BIRC6	0	+
chr19	1220011	1222008	STK11	0	+
chr16	23647603	23652172	PALB2	0	-
chr20	43248162	43280383	ADA	0	-
chr19	40748483	40776676	AKT2	0	-
chrX	53408598	53409567	SMC1A	0	-
chr16	89864781	89883065	FANCA	0	-
chr1	115247089	115259515	NRAS	0	-
chr15	51513575	51535208	CYP19A1	0	-
chr20	62037799	62103991	KCNQ2	0	-
chr6	41904221	42016428	CCND3	0	-
chr4	114214137	114302803	ANK2	0	+
chr12	56361245	56364871	CDK2	0	+
chr11	532241	535538	HRAS	0	-
chr7	14187933	14942467	DGKB	0	-
chr17	41197694	41277373	BRCA1	0	-
chr3	195595093	195622804	TNK2	0	-
chr11	35160717	35231521	CD44	0	+
chrX	53438944	53449618	SMC1A	0	-
chr1	120465117	120466528	NOTCH2	0	-
chr12	4385229	4407134	CCND2	0	+
chr4	1795622	1810598	FGFR3	0	+
chr3	128205850	128212016	GATA2	0	-
chr8	38323031	38323714	FGFR1	0	-
chr4	41746098	41750987	PHOX2B	0	-
chr9	8314246	8733946	PTPRD	0	-
chrX	66764661	66915917	AR	0	+
chr17	33427401	33446738	RAD51D	0	-
chr16	88941932	88947565	CBFA2T3	0	-
chr15	57210820	57580712	TCF12	0	+
chr19	10461622	10465198	TYK2	0	-
chr8	38270249	38326134	FGFR1	0	-
chr3	12329399	12475810	PPARG	0	+
chr6	166822875	167275999	RPS6KA2	0	-
chr9	135766736	135804342	TSC1	0	-
chr22	24376290	24384242	GSTT1	0	-
chr9	98205265	98279247	PTCH1	0	-
chr1	156123387	156147534	SEMA4A	0	+
chr1	156830685	156851503	NTRK1	0	+
chr17	7572886	7576905	TP53	0	-
chr16	30125425	30134615	MAPK3	0	-
chr11	94216935	94226979	MRE11A	0	-
chr1	186643627	186645001	PTGS2	0	-
chr16	81929223	81939092	PLCG2	0	+
chr11	35198208	35211976	CD44	0	+
chr3	14209770	14220121	XPC	0	-
chr17	57970505	58025549	RPS6KB1	0	+
chr11	108203503	108206880	ATM	0	+
chr6	114257319	114292359	HDAC2	0	-
chr19	1969824	1979402	CSNK1G2	0	+
chr1	23191651	23209333	EPHB2	0	+
chr19	54385466	54410906	PRKCG	0	+
chr19	54040938	54080113	ZNF331	0	+
chr16	89862313	89865640	FANCA	0	-
chr11	94211926	94227015	MRE11A	0	-
chr1	16450831	16482582	EPHA2	0	-
chr3	12649944	12653500	RAF1	0	-
chr1	16199996	16203206	SPEN	0	+
chr15	74333669	74335683	PML	0	+
chr1	154127783	154155648	TPM3	0	-
chr1	26856251	26873474	RPS6KA1	0	+
chr7	14184673	14942986	DGKB	0	-
chr10	123239368	123274693	FGFR2	0	-
chr2	33172038	33624426	LTBP1	0	+
chr22	24376138	24384252	GSTT1	0	-
chr13	32945107	32953632	BRCA2	0	+
chr2	39224481	39234640	SOS1	0	-
chr2	176972013	176974722	HOXD11	0	+
chr19	17935588	17958800	JAK3	0	-
chr12	4382937	4414516	CCND2	0	+
chr13	80910110	80913794	SPRY2	0	-
chr2	71797267	71798046	DYSF	0	+
chr16	2116229	2121535	TSC2	0	+
chrX	53401069	53449677	SMC1A	0	-
chr5	251451	256797	SDHA	0	+
chr19	1451287	1473237	APC2	0	+
chr12	121764155	121775170	ANAPC5	0	-
chr8	30643624	30649079	PPP2CB	0	-
chr5	176516603	176520069	FGFR4	0	+
chr7	6013029	6043637	PMS2	0	-
chr22	29664304	29696333	EWSR1	0	+
chr1	47694018	47696890	TAL1	0	-
chr9	21968054	21974865	CDKN2A	0	-
chr9	134103680	134109091	NUP214	0	+
chr3	168801294	168865522	MECOM	0	-
chr15	74324735	74325546	PML	0	+
chr6	114254191	114292449	HDAC2	0	-
chr1	198608417	198672475	PTPRC	0	+
chr18	39637601	39647374	PIK3C3	0	+
chr22	22118272	22123717	MAPK1	0	-
chr18	45394696	45456970	SMAD2	0	-
chr15	89787203	89803996	FANCI	0	+
chr5	141008832	141014423	HDAC3	0	-
chr11	111597631	111637106	PPP2R1B	0	-
chr2	48010321	48034084	MSH6	0	+
chr17	38544777	38545854	TOP2A	0	-
chr2	175676260	175870073	CHN1	0	-
chr2	240158293	240322705	HDAC4	0	-
chr2	240002613	240029749	HDAC4	0	-
chr6	56323036	56329114	DST	0	-
chr2	240016585	240220225	HDAC4	0	-
chr12	56360614	56362095	CDK2	0	+
chr8	71024304	71314314	NCOA2	0	-
chr2	227656853	227659962	IRS1	0	-
chr5	131283307	131347315	ACSL6	0	-
chr9	35077261	35079939	FANCG	0	-
chr2	209113285	209120522	IDH1	0	-
chr19	1223146	1228093	STK11	0	+
chr17	56809692	56811692	RAD51C	0	+
chr8	93026888	93075851	RUNX1T1	0	-
chr14	20823319	20824551	PARP2	0	+
chr2	240085528	240112752	HDAC4	0	-
chr15	91428275	91438795	FES	0	+
chr1	45794913	45806142	MUTYH	0	-
chr22	24379873	24384271	GSTT1	0	-
chr18	45396843	45457226	SMAD2	0	-
chr17	1581734	1582604	PRPF8	0	-
chr18	45396843	45422096	SMAD2	0	-
chr12	69202803	69222639	MDM2	0	+
chr16	30127955	30134471	MAPK3	0	-
chr22	22123328	22221970	MAPK1	0	-
chr14	20923406	20925278	APEX1	0	+
chr11	35223225	35232948	CD44	0	+
chr11	44148452	44193461	EXT2	0	+
chr19	10259600	10262373	DNMT1	0	-
chr9	35076137	35076849	FANCG	0	-
chr8	145741628	145743012	RECQL4	0	-
chr11	18416109	18428705	LDHA	0	+
chr7	151164186	151217206	RHEB	0	-
chr12	57910371	57914300	DDIT3	0	-
chr7	14660765	14942467	DGKB	0	-
chr19	10250955	10253572	DNMT1	0	-
chr8	141754783	141774520	PTK2	0	-
chr16	30125440	30134548	MAPK3	0	-
chr2	216235102	216237162	FN1	0	-
chr7	150706024	150709153	NOS3	0	+
chr3	138373929	138426463	PIK3CB	0	-
chr5	36152229	36171835	SKP2	0	+
chr11	118371416	118374279	KMT2A	0	+
chr11	95523676	95551067	CEP57	0	+
chr1	156849792	156851642	NTRK1	0	+
chr12	133257613	133263951	POLE	0	-
chr19	45897910	45909567	PPP1R13L	0	-
chr7	27203139	27205145	HOXA9	0	-
chr12	133202852	133212586	POLE	0	-
chr12	133209093	133212571	POLE	0	-
chr11	95550983	95561191	CEP57	0	+
chr11	33880121	33886697	LMO2	0	-
chr7	14185858	14942315	DGKB	0	-
chr8	145736673	145743210	RECQL4	0	-
chr12	56487266	56489847	ERBB3	0	+
chr1	156124161	156147543	SEMA4A	0	+
chr19	38924469	39078060	RYR1	0	+
chr20	57428510	57430388	GNAS	0	+
chr5	138090057	138160277	CTNNA1	0	+
chr3	71348985	71409911	FOXP1	0	-
chr5	1264362	1266639	TERT	0	-
chr15	40453267	40462800	BUB1B	0	+
chr7	14215597	14880972	DGKB	0	-
chr2	47630205	47637485	MSH2	0	+
chr3	49924434	49941070	MST1R	0	-
chr12	78225068	78604418	NAV3	0	+
chr8	38269602	38271494	FGFR1	0	-
chr5	179663186	179719092	MAPK9	0	-
chr11	113280336	113345842	DRD2	0	-
chr20	43248450	43280332	ADA	0	-
chr15	74287084	74326899	PML	0	+
chr17	17127866	17132791	FLCN	0	-
chr3	52435831	52437663	BAP1	0	-
chr4	89052995	89080391	ABCG2	0	-
chr10	6054759	6104253	IL2RA	0	-
chr11	125495035	125525640	CHEK1	0	+
chr22	47082884	47134104	CERK	0	-
chr11	35160716	35251015	CD44	0	+
chr5	180056778	180076545	FLT4	0	-
chr5	170814884	170818373	NPM1	0	+
chr16	2103433	2105521	TSC2	0	+
chr17	12027615	12047047	MAP2K4	0	+
chr14	45645160	45669274	FANCM	0	+
chr4	106068042	106163919	TET2	0	+
chr2	216240355	216246052	FN1	0	-
chr1	161284046	161332984	SDHC	0	+
chr1	3598929	3649643	TP73	0	+
chr17	41219290	41223083	BRCA1	0	-
chr17	7571721	7590799	TP53	0	-
chr17	66508627	66511677	PRKAR1A	0	+
chr20	8639267	8949003	PLCB1	0	+
chr11	18417824	18429394	LDHA	0	+
chr4	144257914	144395721	GAB1	0	+
chr12	56473987	56480456	ERBB3	0	+
chr5	180055927	180076545	FLT4	0	-
chr8	38287237	38325230	FGFR1	0	-
chr11	102195951	102201785	BIRC3	0	+
chr4	113970805	114274920	ANK2	0	+
chr5	142657500	142782894	NR3C1	0	-
chr22	46572644	46631300	PPARA	0	+
chr17	56769988	56772695	RAD51C	0	+
chr20	54948503	54967271	AURKA	0	-
chr12	78511823	78606788	NAV3	0	+
chr21	36744804	36953058	RUNX1	0	-
chr2	1417232	1546498	TPO	0	+
chr14	45665374	45669130	FANCM	0	+
chr16	89811434	89831452	FANCA	0	-
chr12	56480302	56481848	ERBB3	0	+
chr19	45917995	45927130	ERCC1	0	-
chr10	102894070	102895273	TLX1	0	+
chr7	151832013	152133090	KMT2C	0	-
chr7	78147838	78150964	MAGI2	0	-
chr17	11924186	12044599	MAP2K4	0	+
chr10	123276847	123357586	FGFR2	0	-
chr12	69237468	69237975	MDM2	0	+
chr6	56322786	56507694	DST	0	-
chr6	166923767	167041460	RPS6KA2	0	-
chr19	10462096	10464779	TYK2	0	-
chr17	56769966	56772694	RAD51C	0	+
chr2	58386381	58468485	FANCL	0	-
chr6	117609462	117747018	ROS1	0	-
chr17	48265252	48266145	COL1A1	0	-
chr5	145969071	146461033	PPP2R2B	0	-
chr2	71680851	71913778	DYSF	0	+
chr4	144258039	144390603	GAB1	0	+
chr19	7116637	7294045	INSR	0	-
chr3	128198988	128206759	GATA2	0	-
chr19	40748583	40790856	AKT2	0	-
chr10	102892538	102893972	TLX1	0	+
chr8	93016649	93029591	RUNX1T1	0	-
chr17	64298977	64771245	PRKCA	0	+
chr2	71693831	71913778	DYSF	0	+
chr9	98229568	98231471	PTCH1	0	-
chr5	149432853	149466153	CSF1R	0	-
chr8	141712796	141810642	PTK2	0	-
chr18	45396845	45450013	SMAD2	0	-
chr5	112043194	112103019	APC	0	+
chr11	64570995	64578213	MEN1	0	-
chr3	41275644	41278453	CTNNB1	0	+
chr9	134049554	134067679	NUP214	0	+
chr19	1206867	1220616	STK11	0	+
chr19	7702004	7712759	STXBP2	0	+
chr10	89711955	89721066	PTEN	0	+
chr4	144303100	144316873	GAB1	0	+
chr1	154935804	154938238	SHC1	0	-
chr1	45794917	45805835	MUTYH	0	-
chr3	12625765	12653504	RAF1	0	-
chr14	54416456	54421270	BMP4	0	-
chr14	75746895	75748290	FOS	0	+
chr12	133208897	133212578	POLE	0	-
chr5	68530699	68573250	CDK7	0	+
chr12	69217982	69218538	MDM2	0	+
chr17	7571719	7578811	TP53	0	-
chr17	64298753	64699982	PRKCA	0	+
chr17	1554133	1555440	PRPF8	0	-
chr20	39766371	39791177	PLCG1	0	+
chr2	212522321	212530079	ERBB4	0	-
chrX	132669772	133119922	GPC3	0	-
chr14	102547074	102553528	HSP90AA1	0	-
chr7	14248696	14942624	DGKB	0	-
chr1	45799771	45805907	MUTYH	0	-
chr16	89865398	89882386	FANCA	0	-
chr17	41245602	41277381	BRCA1	0	-
chr6	108881037	109005977	FOXO3	0	+
chr19	49458133	49465055	BAX	0	+
chr20	57466465	57486241	GNAS	0	+
chr7	116312443	116339653	MET	0	+
chr1	22379203	22418282	CDC42	0	+
chr19	39002210	39025814	RYR1	0	+
chr1	185703682	186160085	HMCN1	0	+
chr13	28578083	28588649	FLT3	0	-
chr8	93023315	93083615	RUNX1T1	0	-
chr11	61197596	61213477	SDHAF2	0	+
chr4	23815955	23891658	PPARGC1A	0	-
chr9	101890197	101911623	TGFBR1	0	+
chr1	22379160	22419437	CDC42	0	+
chr12	56487615	56496618	ERBB3	0	+
chr20	57430161	57484238	GNAS	0	+
chr6	160494447	160495093	IGF2R	0	+
chr11	35222690	35227594	CD44	0	+
chr22	23651660	23660221	BCR	0	+
chr13	41134895	41136901	FOXO1	0	-
chr12	121746160	121769194	ANAPC5	0	-
chr16	2104296	2105893	TSC2	0	+
chr22	36698353	36700071	MYH9	0	-
chr20	57467091	57484859	GNAS	0	+
chr8	93026993	93107485	RUNX1T1	0	-
chr15	88680691	88795853	NTRK3	0	-
chr16	4042222	4164027	ADCY9	0	-
chr5	68530718	68558034	CDK7	0	+
chr22	29083884	29130709	CHEK2	0	-
chr14	68938749	68944818	RAD51B	0	+
chr4	153243970	153333030	FBXW7	0	-
chr1	2005157	2077525	PRKCZ	0	+
chr17	17122880	17126436	FLCN	0	-
chr20	57415398	57478598	GNAS	0	+
chr2	33359705	33624576	LTBP1	0	+
chr8	90945711	90996632	NBN	0	-
chr8	38280830	38325826	FGFR1	0	-
chr3	195596329	195599274	TNK2	0	-
chr6	43745456	43754176	VEGFA	0	+
chr17	29421944	29546377	NF1	0	+
chr9	97934324	98079176	FANCC	0	-
chr5	142660684	142814267	NR3C1	0	-
chr21	39771993	40033618	ERG	0	-
chr3	155588438	155655499	GMPS	0	+
chr22	46567230	46594307	PPARA	0	+
chr1	2100286	2116832	PRKCZ	0	+
chr2	60684332	60780633	BCL11A	0	-
chr20	36028653	36030695	SRC	0	+
chr17	12016356	12032599	MAP2K4	0	+
chr5	67522461	67597647	PIK3R1	0	+
chr12	58142208	58146136	CDK4	0	-
chr19	40738241	40745407	AKT2	0	-
chr12	70953252	71031191	PTPRB	0	-
chr10	89685279	89693244	PTEN	0	+
chr5	170827789	170832736	NPM1	0	+
chr17	12895927	12916556	ELAC2	0	-
chr12	69201970	69239211	MDM2	0	+
chr10	50738769	50747584	ERCC6	0	-
chr20	39765599	39804361	PLCG1	0	+
chr6	114277792	114332472	HDAC2	0	-
chr5	170814119	170837887	NPM1	0	+
chr14	54422183	54423366	BMP4	0	-
chr3	41240935	41281227	CTNNB1	0	+
chr1	26869652	26898724	RPS6KA1	0	+
chr5	1294672	1295184	TERT	0	-
chr4	151185810	151936649	LRBA	0	-
chr15	99459713	99467110	IGF1R	0	+
chr11	534278	534587	HRAS	0	-
chr6	36644304	36652288	CDKN1A	0	+
chr4	110889960	110897327	EGF	0	+
chr19	1609470	1615797	TCF3	0	-
chr22	29999987	30090800	NF2	0	+
chr5	131953962	131978873	RAD50	0	+
chr17	38501492	38510661	RARA	0	+
chr17	12903541	12907103	ELAC2	0	-
chr5	131325142	131337574	ACSL6	0	-
chr19	54057783	54081643	ZNF331	0	+
chr2	216225584	216300796	FN1	0	-
chr11	47236492	47260767	DDB2	0	+
chr17	76210266	76221717	BIRC5	0	+
chr14	20923349	20925927	APEX1	0	+
chr8	38270245	38325418	FGFR1	0	-
chr5	112074028	112175205	APC	0	+
chr20	31018664	31021213	ASXL1	0	+
chr8	93023280	93107882	RUNX1T1	0	-
chr10	76736278	76785922	KAT6B	0	+
chr20	57418379	57484421	GNAS	0	+
chr9	107617846	107690420	ABCA1	0	-
chr14	20923405	20925233	APEX1	0	+
chr8	128748465	128753618	MYC	0	+
chr14	68375021	68934967	RAD51B	0	+
chr17	56770023	56809880	RAD51C	0	+
chr3	49932863	49933571	MST1R	0	-
chr19	2164147	2232577	DOT1L	0	+
chr16	4031773	4034151	ADCY9	0	-
chr17	59853238	59857638	BRIP1	0	-
chr6	34204655	34213888	HMGA1	0	+
chr14	45650037	45657051	FANCM	0	+
chr3	49924437	49941299	MST1R	0	-
chr6	34204649	34214007	HMGA1	0	+
chr19	41732659	41766109	AXL	0	+
chr2	58390163	58468446	FANCL	0	-
chr2	47630205	47710360	MSH2	0	+
chr1	11167363	11175584	MTOR	0	-
chr11	44117222	44129409	EXT2	0	+
chr2	212989308	212989906	ERBB4	0	-
chr17	29682821	29688620	NF1	0	+
chr13	32889610	32973347	BRCA2	0	+
chr21	39751948	39956869	ERG	0	-
chr11	125514466	125546150	CHEK1	0	+
chr5	170814888	170819967	NPM1	0	+
chr1	23037457	23240236	EPHB2	0	+
chr5	36152168	36184421	SKP2	0	+
chr15	89787480	89857877	FANCI	0	+
chr17	59934588	59940705	BRIP1	0	-
chr15	74287084	74328735	PML	0	+
chr14	64694170	64749703	ESR2	0	-
chr5	67584522	67590440	PIK3R1	0	+
chr5	141000442	141014731	HDAC3	0	-
chr7	137148234	137266674	DGKI	0	-
chr4	144387149	144390792	GAB1	0	+
chr8	93029520	93107710	RUNX1T1	0	-
chr8	93026897	93107464	RUNX1T1	0	-
chr12	112891132	112895290	PTPN11	0	+
chr3	52435041	52443930	BAP1	0	-
chr17	33428380	33446820	RAD51D	0	-
chr20	8112823	8865547	PLCB1	0	+
chr3	124303528	124369762	KALRN	0	+
chr5	180034964	180056338	FLT4	0	-
chr6	114277837	114291893	HDAC2	0	-
chr3	119545539	119562456	GSK3B	0	-
chr19	54382443	54393184	PRKCG	0	+
chr17	33427845	33446763	RAD51D	0	-
chr1	2066428	2082418	PRKCZ	0	+
chr14	68290260	69117562	RAD51B	0	+
chr14	20923405	20925926	APEX1	0	+
chr2	60678301	60780702	BCL11A	0	-
chr5	68530724	68568778	CDK7	0	+
chr16	68799022	68842751	CDH1	0	+
chr12	121755692	121775134	ANAPC5	0	-
chr6	34204649	34214008	HMGA1	0	+
chr5	180034964	180076624	FLT4	0	-
chr20	8113271	8865547	PLCB1	0	+
chr8	113322453	113349804	CSMD3	0	-
chr17	37872803	37880203	ERBB2	0	+
chr8	93026955	93107644	RUNX1T1	0	-
chr15	91260624	91358563	BLM	0	+
chr5	36152270	36170486	SKP2	0	+
chr4	114257499	114262974	ANK2	0	+
chr1	45798348	45806087	MUTYH	0	-
chr1	32757737	32793046	HDAC1	0	+
chr17	33427786	33446735	RAD51D	0	-
chr15	74287143	74328734	PML	0	+
chr3	123813599	123883533	KALRN	0	+
chr6	73075475	73111353	RIMS1	0	+
chr1	186307318	186313222	TPR	0	-
chr5	170818086	170818753	NPM1	0	+
chr4	55095459	55127579	PDGFRA	0	+
chr15	89787220	89804904	FANCI	0	+
chr5	142779968	142784232	NR3C1	0	-
chr19	39013706	39014228	RYR1	0	+
chr5	138210954	138223241	CTNNA1	0	+
chr7	81388019	81399754	HGF	0	-
chr19	10291030	10311873	DNMT1	0	-
chr6	108489226	108510006	NR2E1	0	+
chr7	100400186	100424737	EPHB4	0	-
chr9	8524948	8633460	PTPRD	0	-
chr3	12328886	12422990	PPARG	0	+
chr4	153267963	153273848	FBXW7	0	-
chr19	45867294	45873815	ERCC2	0	-
chr1	9775756	9776221	PIK3CD	0	+
chr8	38282200	38287520	FGFR1	0	-
chr20	57463903	57484859	GNAS	0	+
chr17	7578479	7590805	TP53	0	-
chr15	89851089	89859657	FANCI	0	+
chr8	93027019	93107738	RUNX1T1	0	-
chr15	57511234	57545666	TCF12	0	+
chr14	69012278	69061705	RAD51B	0	+
chr11	108158118	108236761	ATM	0	+
chr1	204485533	204542871	MDM4	0	+
chr20	57467387	57484224	GNAS	0	+
chr5	170834496	170837888	NPM1	0	+
chr1	204485533	204523329	MDM4	0	+
chr19	40741930	40743214	AKT2	0	-
chr21	36164051	36421585	RUNX1	0	-
chr11	100909410	101000458	PGR	0	-
chr3	37035266	37092337	MLH1	0	+
chr5	218355	256815	SDHA	0	+
chr8	71025803	71060621	NCOA2	0	-
chr22	24376532	24384252	GSTT1	0	-
chr9	98248105	98278940	PTCH1	0	-
chr5	142779968	142783447	NR3C1	0	-
chr2	33526698	33543007	LTBP1	0	+
chr20	43248162	43255132	ADA	0	-
chr6	72926144	73110592	RIMS1	0	+
chr16	2098202	2138716	TSC2	0	+
chr11	118307227	118394632	KMT2A	0	+
chr19	40739727	40771174	AKT2	0	-
chr16	81925135	81939989	PLCG2	0	+
chr3	195590234	195622432	TNK2	0	-
chr22	23521890	23603615	BCR	0	+
chr5	67511603	67594581	PIK3R1	0	+
chr5	180039402	180040393	FLT4	0	-
chr7	113519825	113559051	PPP1R3A	0	-
chr16	89815171	89831355	FANCA	0	-
chr1	226552788	226558344	PARP1	0	-
chr17	37863001	37873906	ERBB2	0	+
chr18	45357921	45456930	SMAD2	0	-
chr1	156131017	156145438	SEMA4A	0	+
chr19	1632049	1651355	TCF3	0	-
chr16	2097465	2138713	TSC2	0	+
chr1	45797891	45806059	MUTYH	0	-
chr19	54058493	54080071	ZNF331	0	+
chr5	67588395	67594584	PIK3R1	0	+
chr19	45901280	45908321	PPP1R13L	0	-
chr10	90751204	90771979	FAS	0	+
chr18	39617735	39629939	PIK3C3	0	+
chr2	39250016	39250964	SOS1	0	-
chr3	124103409	124117718	KALRN	0	+
chr14	64699787	64749531	ESR2	0	-
chr14	95570044	95572573	DICER1	0	-
chr6	56506984	56507687	DST	0	-
chr7	148504616	148581379	EZH2	0	-
chr17	73316421	73389884	GRB2	0	-
chr15	57210872	57578748	TCF12	0	+
chr17	74483492	74497497	RHBDF2	0	-
chr12	58118979	58131619	AGAP2	0	-
chr1	154128834	154155623	TPM3	0	-
chr7	142565036	142568847	EPHB6	0	+
chr8	30648505	30651797	PPP2CB	0	-
chr15	39886268	39887752	THBS1	0	+
chr8	38270248	38326139	FGFR1	0	-
chr19	10286217	10341949	DNMT1	0	-
chr1	162602254	162757190	DDR2	0	+
chr11	35223167	35243263	CD44	0	+
chr19	10250705	10254577	DNMT1	0	-
chr12	53773959	53776361	SP1	0	+
chr2	175673654	175712479	CHN1	0	-
chr7	116409719	116415126	MET	0	+
chr19	54041576	54042611	ZNF331	0	+
chr11	33891090	33892075	LMO2	0	-
chr15	91426924	91428402	FES	0	+
chr12	78334098	78341333	NAV3	0	+
chr14	64694144	64804830	ESR2	0	-
chr19	52716082	52722987	PPP2R1A	0	+
chr3	195611845	195621601	TNK2	0	-
chr6	56323036	56326866	DST	0	-
chr1	43803477	43818443	MPL	0	+
chr17	37863656	37882604	ERBB2	0	+
chr22	29686818	29696515	EWSR1	0	+
chr15	90627408	90643927	IDH2	0	-
chr4	1795559	1810598	FGFR3	0	+
chr17	41246128	41277317	BRCA1	0	-
chr5	131287296	131347315	ACSL6	0	-
chr3	134316665	134346946	EPHB1	0	+
chr10	76586357	76792050	KAT6B	0	+
chr19	40741930	40745039	AKT2	0	-
chr5	149433400	149434383	CSF1R	0	-
chr19	10478738	10479215	TYK2	0	-
chr1	45797441	45798051	MUTYH	0	-
chr9	135766734	135820008	TSC1	0	-
chr22	46546730	46547873	PPARA	0	+
chr11	35160852	35244867	CD44	0	+
chr8	38273510	38314964	FGFR1	0	-
chr7	106505783	106523576	PIK3CG	0	+
chr6	41904743	42016428	CCND3	0	-
chr2	216279383	216300796	FN1	0	-
chr19	45916691	45926824	ERCC1	0	-
chr7	151832009	152133090	KMT2C	0	-
chr7	100404986	100410961	EPHB4	0	-
chr4	153243774	153456153	FBXW7	0	-
chr1	35246789	35251965	GJB3	0	+
chr7	77707699	78119337	MAGI2	0	-
chr14	76424441	76433065	TGFB3	0	-
chr10	104263763	104379219	SUFU	0	+
chr7	148514448	148581379	EZH2	0	-
chr15	91422813	91423326	FURIN	0	+
chr19	2191010	2194582	DOT1L	0	+
chr16	2126147	2129596	TSC2	0	+
chr4	144360825	144380586	GAB1	0	+
chr5	131289604	131347654	ACSL6	0	-
chr17	64299074	64302466	PRKCA	0	+
chr17	41197579	41277346	BRCA1	0	-
chr19	1189405	1219385	STK11	0	+
chr12	57910591	57914294	DDIT3	0	-
chr3	142168079	142297668	ATR	0	-
chr7	537945	559031	PDGFA	0	-
chr10	104350565	104359300	SUFU	0	+
chr6	43738443	43752346	VEGFA	0	+
chr19	40748480	40771454	AKT2	0	-
chr11	44151592	44219670	EXT2	0	+
chr16	3781908	3787000	CREBBP	0	-
chr20	8113295	8783130	PLCB1	0	+
chr3	142168076	142176552	ATR	0	-
chr3	52439826	52442063	BAP1	0	-
chr10	3822518	3827385	KLF6	0	-
chr20	62037818	62103862	KCNQ2	0	-
chr17	73836305	73839850	UNC13D	0	-
chr7	150642048	150652994	KCNH2	0	-
chr8	141756932	141775335	PTK2	0	-
chr22	29083750	29137826	CHEK2	0	-
chr8	93029475	93107458	RUNX1T1	0	-
chr2	32661142	32667448	BIRC6	0	+
chr15	91427698	91438790	FES	0	+
chr14	76427203	76437133	TGFB3	0	-
chr17	26885519	26890679	PIGS	0	-
chr7	148504573	148580601	EZH2	0	-
chr10	3823999	3827375	KLF6	0	-
chr19	40747946	40786739	AKT2	0	-
chr5	131289597	131347779	ACSL6	0	-
chrX	135279221	135289710	FHL1	0	+
chr1	198608226	198662335	PTPRC	0	+
chr8	93003898	93018996	RUNX1T1	0	-
chr6	43737920	43746501	VEGFA	0	+
chr1	154145147	154155650	TPM3	0	-
chrX	135287067	135289820	FHL1	0	+
chr8	141762330	141781543	PTK2	0	-
chr3	14200306	14208767	XPC	0	-
chr1	26856268	26901505	RPS6KA1	0	+
chr3	20081514	20195896	KAT2B	0	+
chr19	1611508	1615797	TCF3	0	-
chr2	227596032	227664475	IRS1	0	-
chr8	38270451	38315021	FGFR1	0	-
chr17	59758626	59940882	BRIP1	0	-
chr11	103075639	103086620	DYNC2H1	0	+
chr2	38294115	38297840	CYP1B1	0	-
chr11	95523696	95564707	CEP57	0	+
chr7	27202925	27210117	HOXA9	0	-
chr11	111957595	111965939	SDHD	0	+
chr15	99496023	99500521	IGF1R	0	+
chr3	138474598	138553675	PIK3CB	0	-
chr6	56322784	56507794	DST	0	-
chr6	166826146	166958178	RPS6KA2	0	-
chr3	89156673	89531284	EPHA3	0	+
chr20	43255157	43280755	ADA	0	-
chr4	144360802	144380582	GAB1	0	+
chr3	41277087	41278958	CTNNB1	0	+
chrX	135730351	135742549	CD40LG	0	+
chr15	88522297	88799390	NTRK3	0	-
chr3	138372861	138431146	PIK3CB	0	-
chr19	7702000	7704371	STXBP2	0	+
chr17	41613683	41623393	ETV4	0	-
chr22	23648931	23656186	BCR	0	+
chr17	74466975	74497508	RHBDF2	0	-
chr20	54944445	54967393	AURKA	0	-
chr15	88520597	88522034	NTRK3	0	-
chr1	22379199	22416503	CDC42	0	+
chr15	74317220	74328735	PML	0	+
chr20	8630037	8632658	PLCB1	0	+
chr19	7112265	7293942	INSR	0	-
chr12	48235319	48336831	VDR	0	-
chr1	161284170	161298285	SDHC	0	+
chr7	77789115	77797290	MAGI2	0	-
chr3	37035294	37092335	MLH1	0	+
chr19	1954631	1974751	CSNK1G2	0	+
chr6	72596726	73110416	RIMS1	0	+
chr15	51507983	51510745	CYP19A1	0	-
chr6	72922595	73110829	RIMS1	0	+
chr4	1806218	1807586	FGFR3	0	+
chr4	23830112	23831294	PPARGC1A	0	-
chr15	99467010	99467865	IGF1R	0	+
chr22	24381704	24384680	GSTT1	0	-
chr15	51504723	51630793	CYP19A1	0	-
chr2	1417232	1443174	TPO	0	+
chr3	49935419	49941042	MST1R	0	-
chr2	216225180	216300791	FN1	0	-
chr3	195590235	195619655	TNK2	0	-
chr8	38272130	38275032	FGFR1	0	-
chr14	20818857	20822267	PARP2	0	+
chr16	4003387	4039001	ADCY9	0	-
chr5	138126614	138160381	CTNNA1	0	+
chr11	95523624	95565857	CEP57	0	+
chr11	100909791	100934756	PGR	0	-
chr12	4387965	4394642	CCND2	0	+
chr17	12899019	12905701	ELAC2	0	-
chr9	4985032	5022065	JAK2	0	+
chr20	54961312	54967276	AURKA	0	-
chr7	81331896	81399364	HGF	0	-
chr5	180041075	180046137	FLT4	0	-
chr19	15288721	15311713	NOTCH3	0	-
chr14	45605149	45670090	FANCM	0	+
chr3	14187440	14220068	XPC	0	-
chr11	46396573	46398900	DGKZ	0	+
chr3	142171594	142176645	ATR	0	-
chr12	53774422	53810230	SP1	0	+
chr3	41240924	41281934	CTNNB1	0	+
chr7	81386301	81392312	HGF	0	-
chr4	55143342	55148144	PDGFRA	0	+
chr1	47681963	47695443	TAL1	0	-
chr4	106067031	106163928	TET2	0	+
chr9	8485762	8501059	PTPRD	0	-
chr1	204485510	204501778	MDM4	0	+
chr14	20923423	20925248	APEX1	0	+
chr2	232879637	233201340	DIS3L2	0	+
chr17	76210445	76219060	BIRC5	0	+
chr3	119545547	119595355	GSK3B	0	-
chr2	240056020	240062669	HDAC4	0	-
chr19	10677137	10679654	CDKN2D	0	-
chr7	77648855	79082786	MAGI2	0	-
chr2	48010723	48025766	MSH6	0	+
chr3	59737951	60522695	FHIT	0	-
chr21	36193575	36202267	RUNX1	0	-
chr18	60794267	60987019	BCL2	0	-
chr1	186342524	186344825	TPR	0	-
chr5	112164531	112173541	APC	0	+
chr11	111957626	112050083	SDHD	0	+
chr19	45867348	45873813	ERCC2	0	-
chr5	138210918	138253468	CTNNA1	0	+
chr3	37067466	37092028	MLH1	0	+
chr7	128470430	128499326	FLNC	0	+
chr12	57910735	57914294	DDIT3	0	-
chr11	118307458	118321461	KMT2A	0	+
chr11	67250511	67258574	AIP	0	+
chr16	30125426	30134289	MAPK3	0	-
chr10	90751044	90773934	FAS	0	+
chr3	195590234	195635955	TNK2	0	-
chr17	33443962	33446888	RAD51D	0	-
chr12	68548547	68553527	IFNG	0	-
chr13	28874488	29069232	FLT1	0	-
chr11	125495868	125546150	CHEK1	0	+
chr5	68530795	68572396	CDK7	0	+
chr7	14188781	14308826	DGKB	0	-
chr12	78224684	78443787	NAV3	0	+
chr22	29083730	29137822	CHEK2	0	-
chr8	141756548	141774500	PTK2	0	-
chr19	40739576	40791280	AKT2	0	-
chr21	36807958	36837627	RUNX1	0	-
chr14	20923397	20925525	APEX1	0	+
chr22	29664241	29678445	EWSR1	0	+
chr12	48238252	48298805	VDR	0	-
chr5	170814854	170834129	NPM1	0	+
chr15	67477112	67483179	SMAD3	0	+
chr17	41245586	41247883	BRCA1	0	-
chr5	1253261	1283125	TERT	0	-
chr19	18272855	18273527	PIK3R2	0	+
chr13	28877280	28920426	FLT1	0	-
chr7	45956594	45960466	IGFBP3	0	-
chr5	138240087	138266198	CTNNA1	0	+
chr8	71038843	71040982	NCOA2	0	-
chr8	141712763	141728147	PTK2	0	-
chr19	11171136	11172945	SMARCA4	0	+
chr2	33516714	33623755	LTBP1	0	+
chr7	151874913	151879304	KMT2C	0	-
chr9	98208440	98279247	PTCH1	0	-
chr8	120628492	120651054	ENPP2	0	-
chr3	10087210	10089743	FANCD2	0	+
chr14	45665656	45669234	FANCM	0	+
chr9	22005201	22006270	CDKN2B	0	-
chr9	134008032	134010653	NUP214	0	+
chr3	168840470	168864076	MECOM	0	-
chr3	178865901	178916676	PIK3CA	0	+
chr1	156130334	156131460	SEMA4A	0	+
chr22	29092955	29137799	CHEK2	0	-
chr14	62164339	62214489	HIF1A	0	+
chr5	180041085	180046369	FLT4	0	-
chr2	175676825	175711693	CHN1	0	-
chr5	137946655	138145778	CTNNA1	0	+
chr19	10287994	10291057	DNMT1	0	-
chr5	142660702	142783694	NR3C1	0	-
chr17	26880404	26884521	PIGS	0	-
chr3	89156825	89528809	EPHA3	0	+
chr3	124173981	124181521	KALRN	0	+
chr1	26856251	26879952	RPS6KA1	0	+
chr11	95523694	95546684	CEP57	0	+
chr2	175673632	175711143	CHN1	0	-
chr8	38279360	38315050	FGFR1	0	-
chr17	37856332	37884915	ERBB2	0	+
chr2	32749824	32843943	BIRC6	0	+
chr20	57464198	57484859	GNAS	0	+
chr1	23037462	23240763	EPHB2	0	+
chr19	10982585	11024607	CARM1	0	+
chr11	10326623	10327807	ADM	0	+
chr4	151186177	151236786	LRBA	0	-
chr9	134103610	134109094	NUP214	0	+
chr17	7571738	7590805	TP53	0	-
chr9	98242137	98242737	PTCH1	0	-
chr14	64694535	64749703	ESR2	0	-
chr4	110897242	110898692	EGF	0	+
chr8	30651713	30667792	PPP2CB	0	-
chr12	70915095	71031201	PTPRB	0	-
chr14	68353846	68964279	RAD51B	0	+
chr20	62055376	62103991	KCNQ2	0	-
chr22	24135787	24143647	SMARCB1	0	+
chr12	133200347	133202537	POLE	0	-
chr15	88459503	88749164	NTRK3	0	-
chr6	152011630	152129301	ESR1	0	+
chr13	28537140	28541462	CDX2	0	-
chr7	100416172	100418104	EPHB4	0	-
chr5	176513916	176517561	FGFR4	0	+
chr6	73076431	73111353	RIMS1	0	+
chr7	150707620	150711377	NOS3	0	+
chr12	133249212	133253084	POLE	0	-
chr10	3818188	3827473	KLF6	0	-
chr1	45798238	45805627	MUTYH	0	-
chr22	24376132	24384258	GSTT1	0	-
chr9	101890215	101895021	TGFBR1	0	+
chr2	233198652	233205709	DIS3L2	0	+
chr11	125495896	125503246	CHEK1	0	+
chr9	134003914	134006223	NUP214	0	+
chr3	10068151	10076197	FANCD2	0	+
chr6	166889213	166923798	RPS6KA2	0	-
chr17	37873595	37876550	ERBB2	0	+
chr1	11199010	11199717	MTOR	0	-
chr6	41904521	41909504	CCND3	0	-
chr18	45359465	45457515	SMAD2	0	-
chr21	39755212	40032591	ERG	0	-
chr15	88474312	88483966	NTRK3	0	-
chr1	26881689	26883527	RPS6KA1	0	+
chr9	98242820	98268881	PTCH1	0	-
chr2	33526596	33588488	LTBP1	0	+
chr2	1437243	1547483	TPO	0	+
chr6	114277282	114291659	HDAC2	0	-
chr16	14014013	14046202	ERCC4	0	+
chr10	90751187	90770709	FAS	0	+
chr1	186122957	186141250	HMCN1	0	+
chr6	72970401	73110962	RIMS1	0	+
chr17	33426810	33448516	RAD51D	0	-
chr1	45798250	45805627	MUTYH	0	-
chr3	59737132	61237133	FHIT	0	-
chr1	161284171	161332251	SDHC	0	+
chr20	57478035	57486245	GNAS	0	+
chr2	216225176	216300791	FN1	0	-
chr14	62162230	62193481	HIF1A	0	+
chr12	69202796	69233062	MDM2	0	+
chr20	57464205	57484271	GNAS	0	+
chr4	55970759	55991460	KDR	0	-
chr2	233199369	233201684	DIS3L2	0	+
chr2	71828401	71839819	DYSF	0	+
chr21	39751948	40033618	ERG	0	-
chr10	123239298	123239999	FGFR2	0	-
chr11	95523679	95564445	CEP57	0	+
chr19	33790839	33793470	CEBPA	0	-
chr17	1553922	1588176	PRPF8	0	-
chr11	118307476	118348917	KMT2A	0	+
chr4	23833151	23883755	PPARGC1A	0	-
chr1	3644041	3649931	TP73	0	+
chr12	93965910	93966681	SOCS2	0	+
chr10	90751199	90773973	FAS	0	+
chr1	198608233	198704381	PTPRC	0	+
chr16	2115413	2121898	TSC2	0	+
chr6	41902671	42018095	CCND3	0	-
chr4	114254137	114257749	ANK2	0	+
chr20	57466418	57486247	GNAS	0	+
chr17	57761266	57771183	CLTC	0	+
chr11	103325726	103350165	DYNC2H1	0	+
chr19	10461208	10463932	TYK2	0	-
chr1	16199996	16237796	SPEN	0	+
chr9	8528151	10612723	PTPRD	0	-
chr20	57416397	57475465	GNAS	0	+
chr11	95523685	95552067	CEP57	0	+
chr7	150642048	150657964	KCNH2	0	-
chr3	37034822	37092409	MLH1	0	+
chr1	156117156	156131289	SEMA4A	0	+
chr6	41902693	41909257	CCND3	0	-
chr3	41236327	41266202	CTNNB1	0	+
chr3	168802548	169381258	MECOM	0	-
chr14	64701780	64727245	ESR2	0	-
chr9	135786595	135820020	TSC1	0	-
chr14	20923384	20925926	APEX1	0	+
chr11	46369137	46401917	DGKZ	0	+
chr8	30891316	31031285	WRN	0	+
chr17	58022551	58024302	RPS6KB1	0	+
chr11	32409320	32456933	WT1	0	-
chr6	51585646	51952408	PKHD1	0	-
chr16	30127955	30128426	MAPK3	0	-
chr19	30302910	30312675	CCNE1	0	+
chr16	81916873	81932261	PLCG2	0	+
chr17	1579601	1580565	PRPF8	0	-
chr2	48010220	48034092	MSH6	0	+
chr1	26883533	26897999	RPS6KA1	0	+
chr19	2213588	2215866	DOT1L	0	+
chr1	44048150	44056789	PTPRF	0	+
chr6	43738819	43752686	VEGFA	0	+
chr5	176693337	176696685	NSD1	0	+
chr8	141900414	141931108	PTK2	0	-
chr8	141889610	141944689	PTK2	0	-
chr12	48236410	48298786	VDR	0	-
chr5	249168	256794	SDHA	0	+
chr16	2112838	2115629	TSC2	0	+
chr11	117015097	117034838	PAFAH1B2	0	+
chr20	62037541	62103991	KCNQ2	0	-
chr8	38282063	38325225	FGFR1	0	-
chr20	39793919	39794500	PLCG1	0	+
chr15	67356100	67459176	SMAD3	0	+
chr1	44003868	44045749	PTPRF	0	+
chr19	10286215	10311868	DNMT1	0	-
chr20	31350423	31388709	DNMT3B	0	+
chr7	83585092	83824217	SEMA3A	0	-
chr3	52441188	52443967	BAP1	0	-
chr2	216273041	216274673	FN1	0	-
chr17	48712137	48713276	ABCC3	0	+
chr5	131323857	131347596	ACSL6	0	-
chr5	141007465	141008791	HDAC3	0	-
chr3	168845832	168849668	MECOM	0	-
chr16	88947519	89008217	CBFA2T3	0	-
chr20	57466814	57475465	GNAS	0	+
chr1	2013686	2082375	PRKCZ	0	+
chr3	142215231	142218034	ATR	0	-
chr5	231057	256763	SDHA	0	+
chr15	91290619	91293190	BLM	0	+
chr11	46369012	46401832	DGKZ	0	+
chr5	142779968	142782302	NR3C1	0	-
chr3	89156811	89449495	EPHA3	0	+
chr3	195595087	195619646	TNK2	0	-
chr3	37035267	37042545	MLH1	0	+
chr14	76429404	76447336	TGFB3	0	-
chr8	92982998	93017402	RUNX1T1	0	-
chr11	94178904	94180466	MRE11A	0	-
chr7	55086726	55224644	EGFR	0	+
chr1	204485613	204518905	MDM4	0	+
chr17	29667297	29676168	NF1	0	+
chr3	30647993	30735626	TGFBR2	0	+
chr15	74287057	74328735	PML	0	+
chr12	133217959	133218792	POLE	0	-
chr7	45953371	45954924	IGFBP3	0	-
chr6	56322786	56819385	DST	0	-
chr1	154142883	154155684	TPM3	0	-
chr11	35201904	35222183	CD44	0	+
chr2	166845672	166930149	SCN1A	0	-
chr5	36152090	36184143	SKP2	0	+
chr3	195590234	195599253	TNK2	0	-
chr8	71025803	71060695	NCOA2	0	-
chr2	128014865	128051752	ERCC3	0	-
chr12	121746134	121773412	ANAPC5	0	-
chr11	111612240	111637106	PPP2R1B	0	-
chr17	12895707	12921504	ELAC2	0	-
chr16	30125522	30128188	MAPK3	0	-
chr12	25386752	25403863	KRAS	0	-
chr1	2047643	2082336	PRKCZ	0	+
chr12	132434507	132565005	EP400	0	+
chr1	156785470	156851641	NTRK1	0	+
chr2	216243927	216248206	FN1	0	-
chr5	149499029	149501765	PDGFRB	0	-
chr17	76170159	76183314	TK1	0	-
chr4	123372624	123377880	IL2	0	-
chr16	89864761	89883055	FANCA	0	-
chr12	78574656	78583970	NAV3	0	+
chr9	139417079	139418350	NOTCH1	0	-
chr11	46360147	46389595	DGKZ	0	+
chr19	10286238	10305302	DNMT1	0	-
chr12	78225068	78606787	NAV3	0	+
chr1	32757686	32799236	HDAC1	0	+
chr3	185996922	185999048	DGKG	0	-
chr4	153244026	153245588	FBXW7	0	-
chr21	36205257	36228744	RUNX1	0	-
chr19	7705626	7706799	STXBP2	0	+
chr8	93017458	93031403	RUNX1T1	0	-
chr1	3607235	3652765	TP73	0	+
chr16	4033392	4065683	ADCY9	0	-
chr17	26883979	26890670	PIGS	0	-
chr11	46366983	46390725	DGKZ	0	+
chr10	88718412	88723017	SNCG	0	+
chr17	66509040	66519058	PRKAR1A	0	+
chr17	37856228	37884332	ERBB2	0	+
chr22	36680259	36682067	MYH9	0	-
chr7	150698954	150700051	NOS3	0	+
chr15	91427752	91438828	FES	0	+
chr9	134020088	134071045	NUP214	0	+
chr4	153243970	153250225	FBXW7	0	-
chr5	146077602	146258348	PPP2R2B	0	-
chr19	1450147	1473243	APC2	0	+
chr1	97543298	98386579	DPYD	0	-
chr20	5095598	5100672	PCNA	0	-
chr19	10464586	10468577	TYK2	0	-
chr11	111611778	111637092	PPP2R1B	0	-
chr17	37844371	37873910	ERBB2	0	+
chr6	72926462	73110571	RIMS1	0	+
chrX	39909067	39923802	BCOR	0	-
chr14	105236308	105239828	AKT1	0	-
chr2	32698059	32701349	BIRC6	0	+
chr10	90750633	90774207	FAS	0	+
chr8	145738954	145741387	RECQL4	0	-
chr2	128014865	128051721	ERCC3	0	-
chr22	23625395	23633318	BCR	0	+
chr2	233193217	233201686	DIS3L2	0	+
chr16	89876979	89883016	FANCA	0	-
chr6	117649582	117658503	ROS1	0	-
chr17	12895876	12921316	ELAC2	0	-
chr1	155161653	155162700	MUC1	0	-
chr5	67586627	67594433	PIK3R1	0	+
chr7	55086725	55238738	EGFR	0	+
chr18	45394697	45457208	SMAD2	0	-
chr6	151977825	152128992	ESR1	0	+
chr17	45331262	45421658	ITGB3	0	+
chr1	198608145	198726545	PTPRC	0	+
chr1	226549019	226552073	PARP1	0	-
chr4	89011415	89152474	ABCG2	0	-
chr17	1586314	1588146	PRPF8	0	-
chr2	209101465	209105039	IDH1	0	-
chr2	47572296	47614039	EPCAM	0	+
chr1	204485599	204513727	MDM4	0	+
chr7	98478712	98610862	TRRAP	0	+
chr11	35211472	35226358	CD44	0	+
chr8	38268655	38325363	FGFR1	0	-
chr12	78516041	78593194	NAV3	0	+
chr2	1417232	1443171	TPO	0	+
chr5	131317551	131323783	ACSL6	0	-
chr7	92244027	92247591	CDK6	0	-
chr1	154144357	154148718	TPM3	0	-
chr17	29707158	29709134	NF1	0	+
chr9	21967751	21994623	CDKN2A	0	-
chr17	56787219	56811692	RAD51C	0	+
chr5	141001051	141008129	HDAC3	0	-
chr5	138211123	138216827	CTNNA1	0	+
chr5	176693380	176696672	NSD1	0	+
chr5	138211131	138223267	CTNNA1	0	+
chr7	100318422	100321323	EPO	0	+
chr15	40986971	41011084	RAD51	0	+
chr20	31367657	31397162	DNMT3B	0	+
chr15	88418229	88799978	NTRK3	0	-
chr19	1978451	1979401	CSNK1G2	0	+
chr15	91411821	91426688	FURIN	0	+
chr11	94153043	94227014	MRE11A	0	-
chr15	88675199	88679709	NTRK3	0	-
chr12	133201883	133209002	POLE	0	-
chr5	240558	256797	SDHA	0	+
chr20	57430201	57480535	GNAS	0	+
chr3	49924597	49941042	MST1R	0	-
chr2	175664716	175870097	CHN1	0	-
chr2	60679711	60755670	BCL11A	0	-
chr12	93965479	93969982	SOCS2	0	+
chr1	186643484	186649422	PTGS2	0	-
chr14	68352449	68354267	RAD51B	0	+
chr17	11924292	12044938	MAP2K4	0	+
chr11	125495874	125525401	CHEK1	0	+
chr22	24129149	24145609	SMARCB1	0	+
chr19	11071996	11172492	SMARCA4	0	+
chr22	39620939	39636914	PDGFB	0	-
chr1	120492742	120612240	NOTCH2	0	-
chr19	45900129	45909585	PPP1R13L	0	-
chr3	124281546	124351445	KALRN	0	+
chr11	113280634	113295694	DRD2	0	-
chr12	121746159	121775196	ANAPC5	0	-
chr8	128747679	128752723	MYC	0	+
chr15	57355945	57384221	TCF12	0	+
chr12	58143002	58146059	CDK4	0	-
chr11	108123547	108124723	ATM	0	+
chr14	64699805	64761078	ESR2	0	-
chr3	14186646	14220283	XPC	0	-
chr11	113286015	113288839	DRD2	0	-
chr8	93027015	93115141	RUNX1T1	0	-
chr13	28536273	28545276	CDX2	0	-
chr14	20824068	20824909	PARP2	0	+
chr2	216236631	216240412	FN1	0	-
chr11	35160428	35198684	CD44	0	+
chr6	114261881	114277766	HDAC2	0	-
chr5	180028505	180076624	FLT4	0	-
chr1	204507002	204512059	MDM4	0	+
chr2	39208693	39347604	SOS1	0	-
chr17	45331218	45368853	ITGB3	0	+
chr3	185867245	186079746	DGKG	0	-
chr6	166824719	167276039	RPS6KA2	0	-
chr8	118812058	119123581	EXT1	0	-
chr1	43996560	44088028	PTPRF	0	+
chr15	57544396	57565362	TCF12	0	+
chr1	22379789	22413283	CDC42	0	+
chr9	134103561	134107856	NUP214	0	+
chr11	35227261	35229711	CD44	0	+
chr6	152201791	152382194	ESR1	0	+
chr19	7159433	7167989	INSR	0	-
chr14	68310149	68353867	RAD51B	0	+
chr5	82849180	82876219	VCAN	0	+
chr17	57742050	57744427	CLTC	0	+
chr8	141935787	142012315	PTK2	0	-
chr3	134514103	134979309	EPHB1	0	+
chr4	153451424	153456362	FBXW7	0	-
chr6	56436897	56463311	DST	0	-
chr14	105259849	105261381	AKT1	0	-
chr6	108497307	108499351	NR2E1	0	+
chr6	108882068	109005971	FOXO3	0	+
chr12	133201979	133202860	POLE	0	-
chr10	50668069	50678327	ERCC6	0	-
chr11	111957596	111990353	SDHD	0	+
chr9	21969581	21970466	CDKN2A	0	-
chr4	113739264	114274869	ANK2	0	+
chr12	56360564	56364883	CDK2	0	+
chr8	141668489	141900867	PTK2	0	-
chr19	49458185	49464893	BAX	0	+
chr1	51434366	51440305	CDKN2C	0	+
chr20	57428317	57486247	GNAS	0	+
chr5	145967935	146258205	PPP2R2B	0	-
chr3	41277281	41278709	CTNNB1	0	+
chr1	155158305	155160243	MUC1	0	-
chr19	40738243	40749209	AKT2	0	-
chr5	149500489	149501800	PDGFRB	0	-
chr10	90750776	90770572	FAS	0	+
chr3	14188966	14190428	XPC	0	-
chr22	36680207	36682090	MYH9	0	-
chr5	176693587	176700679	NSD1	0	+
chr18	39535382	39550463	PIK3C3	0	+
chr19	1941202	1950025	CSNK1G2	0	+
chr17	74477465	74489236	RHBDF2	0	-
chr5	142779972	142780962	NR3C1	0	-
chr8	141935686	142011221	PTK2	0	-
chr17	73314156	73317834	GRB2	0	-
chr4	23830184	23883734	PPARGC1A	0	-
chr6	41904389	42016426	CCND3	0	-
chr1	47681962	47695443	TAL1	0	-
chr8	93029493	93107458	RUNX1T1	0	-
chr5	112043217	112181936	APC	0	+
chr20	39802146	39811600	PLCG1	0	+
chr17	48276649	48277552	COL1A1	0	-
chr19	1611247	1650275	TCF3	0	-
chr2	39213186	39214866	SOS1	0	-
chr17	29657346	29663891	NF1	0	+
chr2	33516550	33534549	LTBP1	0	+
chrX	132730393	132887729	GPC3	0	-
chr6	43738443	43754224	VEGFA	0	+
chr5	131329447	131347510	ACSL6	0	-
chr6	160390130	160527583	IGF2R	0	+
chr5	218430	251979	SDHA	0	+
chr3	168802617	168851758	MECOM	0	-
chr1	32792874	32797183	HDAC1	0	+
chr16	3823636	3828173	CREBBP	0	-
chr7	128470479	128499328	FLNC	0	+
chr6	41908231	42016426	CCND3	0	-
chr20	57467035	57485029	GNAS	0	+
chr11	108138066	108142079	ATM	0	+
chr16	3781911	3793469	CREBBP	0	-
chr3	71008354	71632904	FOXP1	0	-
chr12	133201140	133209143	POLE	0	-
chr12	93964755	93968973	SOCS2	0	+
chr5	176518778	176520497	FGFR4	0	+
chr1	26856257	26901516	RPS6KA1	0	+
chr19	41725107	41767671	AXL	0	+
chr10	123342815	123353667	FGFR2	0	-
chr1	47684359	47689748	TAL1	0	-
chr3	142215238	142218944	ATR	0	-
chr5	112073581	112178452	APC	0	+
chr10	89624205	89626806	PTEN	0	+
chr16	89865326	89883065	FANCA	0	-
chr11	35160728	35251007	CD44	0	+
chr2	60679634	60780617	BCL11A	0	-
chr3	138433501	138461623	PIK3CB	0	-
chr17	41256205	41277338	BRCA1	0	-
chr8	92972469	93107841	RUNX1T1	0	-
chr4	113970884	114302627	ANK2	0	+
chr4	55096009	55129943	PDGFRA	0	+
chr2	240011371	240220334	HDAC4	0	-
chr19	10270619	10277342	DNMT1	0	-
chr1	23126732	23222971	EPHB2	0	+
chr20	57416672	57484449	GNAS	0	+
chr8	93026913	93107706	RUNX1T1	0	-
chr2	58388757	58468460	FANCL	0	-
chr12	78225068	78606790	NAV3	0	+
chr9	134065529	134073000	NUP214	0	+
chr2	58390570	58468483	FANCL	0	-
chr1	32792789	32797382	HDAC1	0	+
chr1	35247878	35251970	GJB3	0	+
chr15	57574640	57591479	TCF12	0	+
chr1	44071252	44072539	PTPRF	0	+
chr7	150646502	150675224	KCNH2	0	-
chr15	88615831	88669592	NTRK3	0	-
chr15	99456404	99465471	IGF1R	0	+
chr2	71837908	71871163	DYSF	0	+
chr8	38268748	38326140	FGFR1	0	-
chr7	116398570	116409963	MET	0	+
chr19	40739727	40791249	AKT2	0	-
chr15	99467828	99478595	IGF1R	0	+
chr4	55109741	55129929	PDGFRA	0	+
chr11	64572597	64573464	MEN1	0	-
chr15	91427698	91428759	FES	0	+
chr8	120569760	120651079	ENPP2	0	-
chr1	226549110	226549953	PARP1	0	-
chr19	7701766	7705891	STXBP2	0	+
chr9	5041633	5126849	JAK2	0	+
chr20	57465697	57478640	GNAS	0	+
chr1	154128839	154155681	TPM3	0	-
chr6	166822851	167040731	RPS6KA2	0	-
chrX	135251795	135293518	FHL1	0	+
chr15	74287057	74339112	PML	0	+
chr7	100414866	100424652	EPHB4	0	-
chr2	215593147	215595869	BARD1	0	-
chrX	48644980	48652716	GATA1	0	+
chr15	88420021	88799408	NTRK3	0	-
chr2	233114049	233172488	DIS3L2	0	+
chr2	216284011	216285993	FN1	0	-
chr11	18416109	18425358	LDHA	0	+
chr11	18420412	18425331	LDHA	0	+
chr1	156123397	156130819	SEMA4A	0	+
chr5	131289926	131329944	ACSL6	0	-
chr20	39796296	39799258	PLCG1	0	+
chr17	26890845	26898812	PIGS	0	-
chr19	7706715	7708096	STXBP2	0	+
chr4	113739264	114257027	ANK2	0	+
chr14	20811795	20826062	PARP2	0	+
chr22	29999715	30079904	NF2	0	+
chr17	76210397	76219073	BIRC5	0	+
chr4	114214515	114239762	ANK2	0	+
chr13	32889616	32973805	BRCA2	0	+
chr7	552081	559845	PDGFA	0	-
chr22	23593218	23603580	BCR	0	+
chr2	175664090	175869954	CHN1	0	-
chr10	72357104	72362531	PRF1	0	-
chr17	73316425	73322419	GRB2	0	-
chr11	111957626	112064528	SDHD	0	+
chr2	216225584	216258444	FN1	0	-
chr17	66508590	66528900	PRKAR1A	0	+
chr2	32613878	32626487	BIRC6	0	+
chr19	45856499	45867315	ERCC2	0	-
chr5	170814832	170837888	NPM1	0	+
chr1	154130007	154143482	TPM3	0	-
chr21	36228709	36421462	RUNX1	0	-
chr1	198608145	198662335	PTPRC	0	+
chr15	57210872	57384027	TCF12	0	+
chr1	154144542	154156292	TPM3	0	-
chr19	45882895	45896425	PPP1R13L	0	-
chr14	105243007	105261841	AKT1	0	-
chr3	49927979	49933506	MST1R	0	-
chr12	78360055	78400546	NAV3	0	+
chr13	28577929	28674707	FLT3	0	-
chr11	108093558	108239826	ATM	0	+
chr19	10250929	10252248	DNMT1	0	-
chr6	34206567	34214007	HMGA1	0	+
chr17	57748342	57754502	CLTC	0	+
chr12	58118993	58135940	AGAP2	0	-
chr7	98475555	98488022	TRRAP	0	+
chr17	73835927	73839825	UNC13D	0	-
chr7	66456047	66460553	SBDS	0	-
chr6	41908147	42016424	CCND3	0	-
chr9	8314245	10033790	PTPRD	0	-
chr5	82767582	82876981	VCAN	0	+
chr6	56479261	56716749	DST	0	-
chr10	6061415	6067964	IL2RA	0	-
chr16	3650621	3661586	SLX4	0	-
chr2	212240445	213403565	ERBB4	0	-
chr2	60678915	60778049	BCL11A	0	-
chr3	12421204	12458653	PPARG	0	+
chr11	33880121	33891082	LMO2	0	-
chr12	133200848	133263933	POLE	0	-
chr19	45867032	45873815	ERCC2	0	-
chr2	29443735	29446260	ALK	0	-
chr12	56361104	56365409	CDK2	0	+
chr17	41605211	41623800	ETV4	0	-
chr3	121706755	121741051	ILDR1	0	-
chr17	26880813	26898546	PIGS	0	-
chr20	57415558	57480535	GNAS	0	+
chr3	41265917	41267047	CTNNB1	0	+
chr9	98205261	98270943	PTCH1	0	-
chr19	54039576	54083523	ZNF331	0	+
chr8	145736666	145743210	RECQL4	0	-
chr8	114110753	114186049	CSMD3	0	-
chr11	35219403	35223278	CD44	0	+
chr19	54041558	54079955	ZNF331	0	+
chr14	20923398	20925897	APEX1	0	+
chr12	58142302	58146109	CDK4	0	-
chr8	93026993	93107710	RUNX1T1	0	-
chr8	141754845	141781065	PTK2	0	-
chr2	176968943	176974482	HOXD11	0	+
chr1	45287604	45308735	PTCH2	0	-
chr14	20923384	20925019	APEX1	0	+
chr14	68353783	69149835	RAD51B	0	+
chr1	23101670	23240245	EPHB2	0	+
chr15	40990954	41021832	RAD51	0	+
chr15	90627245	90645709	IDH2	0	-
chr5	68530713	68555701	CDK7	0	+
chr19	38924338	39078204	RYR1	0	+
chr5	138089349	138145844	CTNNA1	0	+
chr3	41236688	41266042	CTNNB1	0	+
chr14	105235685	105262016	AKT1	0	-
chr17	41605704	41623267	ETV4	0	-
chr17	12915003	12920907	ELAC2	0	-
chr3	20153085	20164287	KAT2B	0	+
chr19	10252372	10254467	DNMT1	0	-
chr5	138147647	138160372	CTNNA1	0	+
chr1	11169359	11175720	MTOR	0	-
chr7	150690891	150701023	NOS3	0	+
chr19	1609290	1615797	TCF3	0	-
chr17	1553924	1588131	PRPF8	0	-
chr19	17935594	17958841	JAK3	0	-
chr12	56360613	56365544	CDK2	0	+
chr12	71002508	71003568	PTPRB	0	-
chr19	54386912	54410226	PRKCG	0	+
chr5	145969509	146258144	PPP2R2B	0	-
chr1	45794977	45805618	MUTYH	0	-
chr1	198608148	198701685	PTPRC	0	+
chr5	142659131	142780417	NR3C1	0	-
chr13	28577413	28674729	FLT3	0	-
chr22	39626163	39639021	PDGFB	0	-
chrX	39910500	40036582	BCOR	0	-
chr17	17131339	17132043	FLCN	0	-
chr19	18263927	18281350	PIK3R2	0	+
chr11	111608604	111637151	PPP2R1B	0	-
chr1	26872342	26900767	RPS6KA1	0	+
chr8	141669171	141728833	PTK2	0	-
chr1	161293403	161332447	SDHC	0	+
chr12	78573199	78582084	NAV3	0	+
chr3	49397554	49449403	RHOA	0	-
chr1	154163678	154167124	TPM3	0	-
chr17	7577571	7578437	TP53	0	-
chr8	90955586	90958853	NBN	0	-
chr17	37859446	37864745	ERBB2	0	+
chr15	51507907	51630777	CYP19A1	0	-
chr1	156126215	156145023	SEMA4A	0	+
chr17	76210465	76219060	BIRC5	0	+
chr6	41903172	42016446	CCND3	0	-
chr14	20811740	20826064	PARP2	0	+
chr12	4387833	4398327	CCND2	0	+
chr5	176639111	176666866	NSD1	0	+
chr14	105235685	105260461	AKT1	0	-
chr11	125495620	125525371	CHEK1	0	+
chr20	39791613	39792662	PLCG1	0	+
chr19	49458185	49459573	BAX	0	+
chr14	64550949	64761128	ESR2	0	-
chr3	49449377	49450431	RHOA	0	-
chr3	37035267	37092333	MLH1	0	+
chr3	61229683	61237086	FHIT	0	-
chr8	141754795	141809396	PTK2	0	-
chr15	57574652	57583322	TCF12	0	+
chr5	67513293	67522370	PIK3R1	0	+
chr8	141930968	142011276	PTK2	0	-
chr17	33433204	33448468	RAD51D	0	-
chr15	99251059	99434848	IGF1R	0	+
chr17	41215360	41256933	BRCA1	0	-
chr13	113976081	113976909	LAMP1	0	+
chr16	2127404	2130178	TSC2	0	+
chr17	26885539	26898558	PIGS	0	-
chr6	56358862	56405458	DST	0	-
chr16	2098033	2138704	TSC2	0	+
chr9	134000972	134110050	NUP214	0	+
chr8	90990505	90996847	NBN	0	-
chr19	11094953	11143342	SMARCA4	0	+
chr17	56769966	56811686	RAD51C	0	+
chr3	49396577	49449635	RHOA	0	-
chr14	62165612	62194350	HIF1A	0	+
chr15	91305625	91354557	BLM	0	+
chr11	118352702	118355046	KMT2A	0	+
chr2	240012839	240024537	HDAC4	0	-
chr11	118307476	118345022	KMT2A	0	+
chr10	123237877	123290828	FGFR2	0	-
chr10	104263835	104378416	SUFU	0	+
chr2	48011093	48023175	MSH6	0	+
chr7	116312458	116436396	MET	0	+
chr17	48712261	48769063	ABCC3	0	+
chr11	94212908	94226978	MRE11A	0	-
chr14	102549001	102552668	HSP90AA1	0	-
chr17	66508566	66522053	PRKAR1A	0	+
chr8	141668500	142011295	PTK2	0	-
chr3	134514982	134670283	EPHB1	0	+
chr12	93963589	93970521	SOCS2	0	+
chr7	538129	558145	PDGFA	0	-
chr19	30303560	30315119	CCNE1	0	+
chr14	68286495	69078282	RAD51B	0	+
chr3	134571347	134670604	EPHB1	0	+
chr6	43738983	43752395	VEGFA	0	+
chr20	39801050	39802952	PLCG1	0	+
chr3	37055922	37081727	MLH1	0	+
chr3	71008341	71015503	FOXP1	0	-
chr6	108487261	108510013	NR2E1	0	+
chr2	47707935	47789450	MSH2	0	+
chr21	36164082	36259480	RUNX1	0	-
chr11	61197544	61215001	SDHAF2	0	+
chr17	73836874	73839836	UNC13D	0	-
chr18	48603620	48605240	SMAD4	0	+
chr12	121773319	121785678	ANAPC5	0	-
chr11	32409320	32457176	WT1	0	-
chr20	54944444	54967351	AURKA	0	-
chr22	46546508	46611261	PPARA	0	+
chr12	56487297	56487776	ERBB3	0	+
chr19	45882895	45885850	PPP1R13L	0	-
chr8	120569325	120651070	ENPP2	0	-
chr1	241675166	241676976	FH	0	-
chr7	45954068	45957025	IGFBP3	0	-
chr6	69942297	70099397	BAI3	0	+
chr11	100900354	101001255	PGR	0	-
chr2	232879637	233201687	DIS3L2	0	+
chr8	90945563	91015456	NBN	0	-
chr17	57725600	57733592	CLTC	0	+
chr20	57416698	57475465	GNAS	0	+
chr1	154130001	154155554	TPM3	0	-
chr11	35222629	35231609	CD44	0	+
chr3	155613201	155628599	GMPS	0	+
chr16	14014047	14020658	ERCC4	0	+
chr19	10270882	10273659	DNMT1	0	-
chr14	68286524	68944816	RAD51B	0	+
chr22	29121070	29137790	CHEK2	0	-
chr10	123243211	123357748	FGFR2	0	-
chr17	58008680	58011883	RPS6KB1	0	+
chr17	73830405	73831353	UNC13D	0	-
chr17	17127866	17140502	FLCN	0	-
chr19	41725139	41766199	AXL	0	+
chr1	98157276	98386553	DPYD	0	-
chr19	7709398	7712758	STXBP2	0	+
chr11	95528705	95565854	CEP57	0	+
chr1	186287636	186291833	TPR	0	-
chr4	55096488	55129940	PDGFRA	0	+
chr4	153242414	153274123	FBXW7	0	-
chr10	123243231	123357910	FGFR2	0	-
chr11	64570987	64578080	MEN1	0	-
chr9	134062500	134070728	NUP214	0	+
chr17	66507920	66521959	PRKAR1A	0	+
chr20	57429223	57475465	GNAS	0	+
chr19	49458185	49464896	BAX	0	+
chrX	53439849	53448967	SMC1A	0	-
chr7	142567524	142568368	EPHB6	0	+
chr3	138474690	138553780	PIK3CB	0	-
chr17	73827381	73840499	UNC13D	0	-
chr20	57463947	57484634	GNAS	0	+
chr20	43264711	43280874	ADA	0	-
chr7	27203300	27209356	HOXA9	0	-
chr1	9748233	9752004	PIK3CD	0	+
chr5	138221917	138240481	CTNNA1	0	+
chr5	176560079	176727211	NSD1	0	+
chr4	153242409	153457253	FBXW7	0	-
chr5	149495289	149535422	PDGFRB	0	-
chr14	64699746	64749560	ESR2	0	-
chr17	12895707	12920945	ELAC2	0	-
chr13	103498398	103506222	ERCC5	0	+
chr4	144297977	144354730	GAB1	0	+
chr14	75745530	75746234	FOS	0	+
chr8	71128930	71157610	NCOA2	0	-
chr16	23614487	23632710	PALB2	0	-
chr8	90945563	90996944	NBN	0	-
chr4	55095458	55146925	PDGFRA	0	+
chr20	57427768	57486247	GNAS	0	+
chrX	15363712	15402498	FIGF	0	-
chr19	2164196	2191304	DOT1L	0	+
chr4	114238607	114251519	ANK2	0	+
chr8	92972668	93003956	RUNX1T1	0	-
chr6	56503713	56716515	DST	0	-
chr3	49929203	49932872	MST1R	0	-
chr11	125496123	125497563	CHEK1	0	+
chr2	216225869	216257870	FN1	0	-
chr11	46399517	46402101	DGKZ	0	+
chr5	138160365	138223210	CTNNA1	0	+
chr1	155158598	155162659	MUC1	0	-
chr15	40987326	41023790	RAD51	0	+
chr16	14025882	14042282	ERCC4	0	+
chr19	40747288	40761176	AKT2	0	-
chr11	69455998	69458085	CCND1	0	+
chr1	156130740	156133089	SEMA4A	0	+
chr8	141668500	141931318	PTK2	0	-
chr17	29421944	29704695	NF1	0	+
chr20	57466357	57486247	GNAS	0	+
chr7	92244453	92465908	CDK6	0	-
chr10	123238731	123357812	FGFR2	0	-
chr19	10248563	10250871	DNMT1	0	-
chr19	1446299	1455256	APC2	0	+
chr17	56769933	56787272	RAD51C	0	+
chr1	45794943	45798160	MUTYH	0	-
chr22	24129180	24176703	SMARCB1	0	+
chr2	216226063	216230399	FN1	0	-
chr15	88520597	88799661	NTRK3	0	-
chr12	69202243	69233647	MDM2	0	+
chr17	41215360	41277376	BRCA1	0	-
chr14	105241033	105241697	AKT1	0	-
chr16	88941266	89043401	CBFA2T3	0	-
chr8	38285880	38324213	FGFR1	0	-
chr17	29552100	29658922	NF1	0	+
chr7	55086793	55279321	EGFR	0	+
chr4	55961016	55962887	KDR	0	-
chr2	1488440	1520754	TPO	0	+
chr19	45912871	45927097	ERCC1	0	-
chr5	176715526	176719128	NSD1	0	+
chr11	108198120	108199968	ATM	0	+
chr1	17345246	17349531	SDHB	0	-
chrX	135230269	135290084	FHL1	0	+
chr5	141005799	141016400	HDAC3	0	-
chr3	12329358	12475843	PPARG	0	+
chr10	88718386	88722922	SNCG	0	+
chr22	29092889	29137794	CHEK2	0	-
chr20	8696508	8769172	PLCB1	0	+
chr11	35236212	35250993	CD44	0	+
chr11	46383144	46402104	DGKZ	0	+
chr6	56505264	56819426	DST	0	-
chr20	54958040	54967323	AURKA	0	-
chr1	11191650	11205082	MTOR	0	-
chr19	52693343	52694657	PPP2R1A	0	+
chr8	141856705	142011266	PTK2	0	-
chr2	48010308	48012115	MSH6	0	+
chr5	138205963	138253507	CTNNA1	0	+
chr17	29421994	29549782	NF1	0	+
chrX	70338405	70362303	MED12	0	+
chr9	35074775	35075506	FANCG	0	-
chr18	45394633	45413294	SMAD2	0	-
chr1	154934773	154943217	SHC1	0	-
chr9	98231219	98242767	PTCH1	0	-
chr22	23648340	23652620	BCR	0	+
chr1	9711802	9788977	PIK3CD	0	+
chr6	56715896	56716656	DST	0	-
chr17	48260649	48278993	COL1A1	0	-
chr5	145969073	146461054	PPP2R2B	0	-
chr22	46547786	46639652	PPARA	0	+
chr5	138089133	138097787	CTNNA1	0	+
chr3	185985396	185993442	DGKG	0	-
chr7	151167384	151168889	RHEB	0	-
chr19	1978451	1979402	CSNK1G2	0	+
chr17	73823344	73840431	UNC13D	0	-
chr8	30643125	30670388	PPP2CB	0	-
chr17	11924145	12016635	MAP2K4	0	+
chr5	176513914	176524733	FGFR4	0	+
chr10	3821741	3822688	KLF6	0	-
chr15	57540213	57578656	TCF12	0	+
chr19	18271676	18272278	PIK3R2	0	+
chr9	98205693	98268881	PTCH1	0	-
chr8	38270247	38326134	FGFR1	0	-
chr20	9518035	9819479	PAK7	0	-
chrX	133507402	133549322	PHF6	0	+
chr2	32668493	32674253	BIRC6	0	+
chr19	1205739	1228428	STK11	0	+
chr17	41246186	41256908	BRCA1	0	-
chr17	37866608	37871545	ERBB2	0	+
chr19	49458136	49465052	BAX	0	+
chr5	131930913	131939097	RAD50	0	+
chr16	89804902	89806166	FANCA	0	-
chr11	64570995	64578766	MEN1	0	-
chr9	123719238	123724985	C5	0	-
chr19	45916934	45926743	ERCC1	0	-
chr4	144354643	144390560	GAB1	0	+
chr16	68835642	68846143	CDH1	0	+
chr1	155158301	155162700	MUC1	0	-
chr1	2075889	2116834	PRKCZ	0	+
chr19	45912925	45927625	ERCC1	0	-
chr5	141005267	141009539	HDAC3	0	-
chr12	70910629	71031220	PTPRB	0	-
chr15	39879631	39880986	THBS1	0	+
chr7	137270006	137531838	DGKI	0	-
chr1	154940145	154946812	SHC1	0	-
chr3	134542689	134670463	EPHB1	0	+
chr17	1562757	1564623	PRPF8	0	-
chrX	48644961	48652715	GATA1	0	+
chr16	81772701	81892768	PLCG2	0	+
chr11	113285096	113295229	DRD2	0	-
chr2	128046951	128048165	ERCC3	0	-
chr3	10106376	10114648	FANCD2	0	+
chr17	29486082	29510045	NF1	0	+
chr8	30977471	30982481	WRN	0	+
chr19	15289200	15290031	NOTCH3	0	-
chr10	104263743	104393292	SUFU	0	+
chr18	6941742	7117813	LAMA1	0	-
chr5	180034967	180076600	FLT4	0	-
chr20	57472494	57486247	GNAS	0	+
chr20	57466770	57475465	GNAS	0	+
chr19	1206822	1228011	STK11	0	+
chr5	131289926	131347522	ACSL6	0	-
chr14	20923385	20924842	APEX1	0	+
chr3	185867953	185960426	DGKG	0	-
chr11	18416158	18422572	LDHA	0	+
chrX	39937096	40005882	BCOR	0	-
chr4	106067942	106200960	TET2	0	+
chr22	29665211	29669781	EWSR1	0	+
chr17	64298943	64806861	PRKCA	0	+
chr10	6052651	6104288	IL2RA	0	-
chr19	10461208	10463168	TYK2	0	-
chrX	135230736	135293518	FHL1	0	+
chr9	35073835	35076562	FANCG	0	-
chr19	54057866	54080314	ZNF331	0	+
chr3	71008341	71542706	FOXP1	0	-
chr5	131295265	131296638	ACSL6	0	-
chr22	29083730	29138410	CHEK2	0	-
chr10	123238740	123357927	FGFR2	0	-
chr3	195595458	195603607	TNK2	0	-
chr6	72962493	73110869	RIMS1	0	+
chr2	240108183	240158365	HDAC4	0	-
chr17	26885519	26890677	PIGS	0	-
chr5	179663525	179669900	MAPK9	0	-
chr22	22123492	22221730	MAPK1	0	-
chr1	193091146	193223031	CDC73	0	+
chr13	103498173	103511287	ERCC5	0	+
chr12	93968740	93969795	SOCS2	0	+
chr5	142788554	142814337	NR3C1	0	-
chr17	37856253	37884915	ERBB2	0	+
chr7	116312445	116438440	MET	0	+
[truncated: 2,394 more rows]
