# Supplementary material for: A novel hotspot and rare somatic mutation p.A138V, at TP53 is associated with poor survival of pancreatic ductal and periampullary adenocarcinoma patients
Source: Mol Med. 2020 Jun 17;26:59. doi: 10.1186/s10020-020-00183-1 (PMC7302128; doi:10.1186/s10020-020-00183-1)
Supplement: Supplementary file 4 — Additional file 4. [file 10020_2020_183_MOESM4_ESM.xlsx]

## Sheet: Primers For Sanger Sequecing
Primer Name	Forward	Reverse	Tm
AGAP2_Exon No. 3	5’-TGGAAGGGGTAACAGGTCAG-3’	5’-CCTGCTTGGATGACTTATCTCTC-3’	56˚
BIRC6_Exon No. 55	5’-CACAAGCACCTCTCGCATTA-3’	5’-CACTGGTCTGTTGTGCACCT-3’	58˚
BRAF_Exon No.15	5’- TCATAATGCTTGCTCTGATAGG -3’	5’- CTCAGCAGCATCTCAGGG -3’	60˚
CTNNB1_Exon No. 3	5'-CAATGGGTCATATCACAGATTC-3’	5'- ACTCTCTTTTCTTCACCACAACAT -3’	60˚
EPHA2_Exon No. 15	5’-TCCTGTCTGTTTCTGGGATG-3’	5’-TCCAGTCTAAGTCAAGTCCACAC-3’	58˚
ERBB2_Exon No. 18	5’- GGAAGTACACGATGCGGAG- 3’	5’- CTGCCTCCAGCTCTTGC- 3’	60˚
ERBB2_Exon No. 21	5’- GCAGGTCTCTCCGGAGC- 3’	5’- GGAGGTGGCCACTCAGAG- 3’	60˚
ERBB3_Exon No. 9	5’-AGAGACAGCCTTTCCTCTGAG-3’	5’- AATGAACTGTGAGGGGTGCG-3’	58˚
ERCC1_Exon No. 3	5’-AGGAGGTGCAAGAAGAGGT-3’	5’-CCCAGAGGCTTCTCATAGAAC-3’	60˚
ITGB3_Exon No. 10	5’-GAGCTGGAGTGTTAACTGGGC-3’	5’-TTCCAGTGGTTGCAGGTATAT-3'	58˚
KRAS_Exon No. 2	5' TGGTGGAGTATTTGATAGTGTA 3'	5'-ATGGTCCTGCACCAGTAATA-3'	59˚
KRAS_Exon No. 3	5' TGAAGTAAAAGGTGCACTGTAATA 3'	5'-TAAACCCACCTATAATGGTGAA-3'	60˚
PARP1_Exon No. 8	5’-GGACAAGCCAAATCCTCTT-3’	5’-TGACGGATACTTTCTTCACCA-3’	58˚
PIK3R1_Exon No. 2	5’-CAGACTGCTCTGTACAACCAG-3’	5’-CATAACGACTCAACCCAAAC-3’	58˚
SMAD4_Exon No. 6	5’- GGCCATGGGTGAGTTACACT- 3’	5’- ATTAAGGCCCACATGGGTTA- 3’	56˚
SMAD4_Exon No. 9	5’- GTGTTGTGGAGTGCAAGTGA- 3’	5’- CATGGGAAAACATAACCTTG- 3’	56˚
TP53_Exon No. 5	5’ GTAGACGCCAACTCTCTCTAGCTC 3’	5'- GAGCAATCAGTGAGGAATCAG- 3'	56˚
TP53_Exon No.6	5’ GGCTGGAGAGACGACAGG 3’	5’ CTCATGGGGTTATAGGGAGG 3’	58˚
TP53_Exon No. 7to8	5'-GCACTGGCCTCATCTTG-3'	5'-CATAACTGCACCCTTGGT-3'	58˚

## Sheet: Primers For Allele Specific PCR
Primer	Sequence
KRAS_G12A_Mut_F	5'-ACTTGTGGTAGTTGGAGCTGC-3'
KRAS_G12A_Wt_F	5'-ACTTGTGGTAGTTGGAGCTGG-3'
KRAS:p.G12R_Mut_F	5'-ACTTGTGGTAGTTGGAGCTC-3'
KRAS:p.G12R_Wt_F	5'-ACTTGTGGTAGTTGGAGCTG-3'
KRAS:p.G12V_Mut_F	5'-ACTTGTGGTAGTTGGAGCTGT-3'
KRAS:p.G12V_Wt_F	5'-ACTTGTGGTAGTTGGAGCTGG-3'
KRAS:p.G12D_Mut_F	5'-ACTTGTGGTAGTTGGAGCTGA-3'
KRAS:p.G12D_Wt_F	5'-ACTTGTGGTAGTTGGAGCTGG-3'
KRAS:p.Q61H_Mut_F	5'-CTCGACACAGCAGGTCAC-3'
KRAS:p.Q61H_Wt_F	5'-CTCGACACAGCAGGTCAA-3'
TP53:p.A138V_Mut_F	5'-GATGTTTTGCCAACTGGT-3'
TP53:p.A138V_Wt_F	5'-GATGTTTTGCCAACTGGC-3'
TP53:p.A138V_Mut_R	5’-CTGCACAGGGCAGGTCTTGA-3’
TP53:p.A138V_Wt_R	5’-CTGCACAGGGCAGGTCTTGG-3’
KRAS_G12_R	5'-CATATAACTTGAAACCCAAGGTAC-3'
KRAS:p.Q61_R	5'-TAAACCCACCTATAATGGTGAA-3'
TP53_A138_R	5'-GAGCAATCAGTGAGGAATCAG-3'
TP53_A138_F	5’ GTAGACGCCAACTCTCTCTAGCTC 3’
KRAS_Primer_A	5'-GAAAATGACTGAATATAAACTTGTGGTAGTTGGACCT-3'
KRAS_Primer_D	5'-TCATGAAAATGGTCAGAGAAACC-3'
KRAS_Primer_B	5'-TCAAAGAATGGTCCTGGACC-3'

## Sheet: Primers For Genotyping
Name	rsID	Forward Primer	Reverse primer
MDM2 SNP309	rs2279744	5’-CGCGGGAGTTCAGGGTAAAG-3’	5’-AGCTGGAGACAAGTCAGGACTTAAC-3’
TP53 Arg72Pro	rs1042522	5'-TCCCCCTTGCCGTCCCAA-3'	5'-CGTGCAAGTCACAGACTT-3'
TP53 Int3 16bp Dup	rs17878362	5’-CTTCATCTGGACCTGGGTCT-3’	5’-GAGACCTGTGGGAAGCG-3’
p21 Ser31Arg	rs1801270	5'-GGATGTCCGTCAGAACCCAT-3'	5'-GGTGCCAGGCCGCCTGCCTC-3'
TP73 73bp Del		5' CACACGCTGTTCCCAAGATG '3	5' TTCTCAGAGCCGTCGCCTT '3
TP53 Intron6 G13494A	rs1625895	5'-TGGATGACAGAAACACTTTTCG-3'	5'-GTGGTACAGTCAGAGCCAACC-3'
