# Supplementary material for: A novel hotspot and rare somatic mutation p.A138V, at TP53 is associated with poor survival of pancreatic ductal and periampullary adenocarcinoma patients
Source: Mol Med. 2020 Jun 17;26:59. doi: 10.1186/s10020-020-00183-1 (PMC7302128; doi:10.1186/s10020-020-00183-1)
Supplement: Supplementary file 5 — Additional file 5. [file 10020_2020_183_MOESM5_ESM.xlsx]

## Sheet: Sheet1
Sample ID	Date of Collection	Sex	Age (Y)	Alcohol	Smoking	Pancreatitis History	TNM	Stage	Site of lesion	Tumor Type	Grade	Survival Days	Survival Status
CMC_PANC_001	50913	Male	45	No	No	No	T2N1M0	IIB	Head of the pancreas	PDAC	WDA	20	Died
RGK_PANC_002	170913	Female	55	No	No	No		IIB	Head of the pancreas	PDAC	PDA	270	Died
CMC_PANC_003	180913	Female	30	No	No	Yes	T2N1M0	IIB	Head of the pancreas	PDAC	MDA	11	Died
RGK_PANC_005	241013	Female	48	No	No	No	T2N1M0	IIB	Head of the pancreas	PDAC	PDA	16	Died
RGK_PANC_006	251013	Male	42	No	Yes	No	T3N1M0	IIB	Head of the pancreas	PDAC	WDA	300	Died
CMRI_PANC_010	200114	Male	46	Yes	Yes	No	PT3N0	IIA	Head of the pancreas	PDAC	MDA	1111	Alive
SSKM_PANC_013	260214	Male	40	Yes	Yes	Yes	T2N0M0	IB	Periampullary	PAC	MDA
RGK_PANC_016	10414	Male	45	No	Yes	No	T2N1M0	IIB	Head of the pancreas	PDAC	PDA	256	Died
CMRI_PANC_017	80414	Male	62	No	No	No	PT2N0	IB	Periampullary	PAC		1550	Alive
CMC_PANC_018	60514	Male	48	No	Yes	No	T2N1M0	IIB	Head of the pancreas	PDAC	WDA
CMC_PANC_019	60514	Male	46	Yes	No	Yes	T2N1M0	IIB	Head of the pancreas	PDAC	MDA	477	Died
CMRI_PANC_020	240514	Female	74	No	No	No	pT3N0	IIA	Periampullary	PAC	WDA	352	Died
CMC_PANC_021	270514	Female	50	No	Yes	No	T2N1M0	IIB	Periampullary	PAC	WDA
RGK_PANC_022	270514	Male	38	No	No	No	T3N1M0	IIB	Head of the pancreas	PDAC	PDA	108	Died
CMC_PANC_023	190614	Male	60	No	Yes	No	T3N1M0	IIB	Head of the pancreas	PDAC	PDA	191	Died
CMRI_PANC_024	300614	Female	60	No	No	Yes	pT3pN0	IIA	Head of the pancreas	PDAC	WDA		Died
CMC_PANC_025	90714	Male	44	No	No	No	T2N1M0	IIB	Head of the pancreas	PDAC	PDA	975	Died
CMRI_PANC_026	140714	Female	35	No	No	No	pT3pN0	IIA	Periampullary	PAC	WDA	1460	Alive
CMRI_PANC_027	250714	Female	49	No	No	Yes	PT4N1	III	Periampullary	PAC	WDA
TMC_PANC_030	60814	Male	64	No	Yes	No	pT1N0	IA	Periampullary	PAC Intestinal	MDA	7	Died
TMC_PANC_031	70814	Male	64	No	No	No	pT3N1	IIB	Head of pancreas	PDAC	MDA	1280	Died
TMC_PANC_033	40914	Female	62	No	No	Yes	pT2N0	IB	Periampullary	PAC		1400	Alive
CMC_PANC_034	110914	Male	54	No	Yes	No	T3N0MX	IIA	Periampullary	PAC	MDA
RGK_PANC_038	281014	Male		No	Yes	No	PT2N0Mx	IB	Periampullary	PAC	WDA	1370	Alive
TMC_PANC_040	191114	Male	51	Yes	No	No	pT2N0	IB	Periampullary	PAC	WDA	1138	Alive
CMC_PANC_041	211114	Male	48	No	Yes	No	T3N1MX	IIB	Periampullary	PAC	WDA	1035	Died
TMC_PANC_042	41214	Male	65	No	Yes	No	pT3N1	IIB	Head of pancreas	PDAC	MDA	1123	Alive
TMC_PANC_043	171214	Male	43	Yes	Yes	Yes	pT2N0	IB	Periampullary	PAC Intestinal	WDA	1095	Alive
CMRI_PANC_044	80115	Male	55	No	Yes	No	pT3N0	IIA	Periampullary	PAC	WDA	1125	Alive
RGK_PANC_045	80115	Male	62	Yes	Yes	Yes	pT2N2M0	IIB	periampullary	PAC	MDA
CMRI_PANC_046	120115	Male	55	No	Yes	No	pT2N0	IB	periampullary	PAC	WDA	1061	Alive
CMC_PANC_047	170115	Male	50	No	No	No	pT2N2M0	IIB	periampullary	PAC Intestinal	MDA	4	Died
TMC_PANC_048	170215	Male	64	Yes	Yes	No	pT3N1	IIB	Head of pancreas	PDAC	MDA	1048	Alive
CMC_PANC_049	190215	M	42	No	No	No	pT3N0Mx	IIA	periampullary	PAC Intestinal	MDA	65	Died
TMC_PANC_050	250215	Male	32	No	No	No	pT3N1	IIB	periampullary	PAC Intestinal	MDA	1040	Alive
TMC_PANC_051	20315	Male	63	No	No	No	pT2N1	IIB	periampullary	PAC Pancreatobiliary	WDA	20	Died
CMRI_PANC_053	160315	M	43	No	No	Yes	PT3N0	IIA	Head of pancreas	PDAC	WDA
CMC_PANC_054	180315	M	40	Yes	Yes	No	pT1N1Mx	IIB	periampullary	PAC Intestinal	WDA	1	Died
TMC_PANC_055	190315	Male	52	No	Yes	No	PT3N0	IIA	periampullary	PAC Pancreatobiliary	PDA	1215	Alive
CMC_PANC_056	250315	Female	50	No	No	No	pT2N0Mx	IB	Head of pancreas	PDAC	WDA	540	Died
TMC_PANC_057	70415	Male	57	No	No	No	PT2N1	IIB	periampullary	PAC Pancreatobiliary	MDA	1185	Alive
CMRI_PANC_058	130415	Male	45	Yes	No	No	PT3N0	IIA	periampullary	PAC	WDA	1185	Alive
CMC_PANC_060	50515	Male	65	Yes	Yes	No	T2N1M0	IIB	periampullary	PDAC	MDA
TMC_PANC_062	180515	Male	35	No	No	No	pT2N1	IIB	Head of pancreas	PDAC	MDA	910	Alive
CMRI_PANC_063	210515	Male	55	No	No	No	pT2N0	IB	periampullary	PAC	WDA	1155	Alive
CMC_PANC_064	310515	Male	60	No	No	No	T2N1M0	IIB	Head of pancreas	PDAC	MDA
TMC_PANC_066	110615	Female	65	No	No	No	pT2N1	IIB	periampullary	PAC Intestinal	MDA	670	Died
CMC_PANC_067	250615	Male	58	No	No	No	T2N0Mx	IB	Head of pancreas	PDAC	WDA
TMC_PANC_068	60715	Female	60	No	No	No	pT3N1	IIB	periampullary	PAC Pancreatobiliary	PDA	909	Alive
TMC_PANC_070	170715	Male	49	No	Yes	No	pT4N0	III	periampullary	PAC	PDA	33	Died
TMC_PANC_072	300715	Female	37	No	No	No	pT2N1	IIB	periampullary	PAC Pancreatobiliary	WDA	915	Died
TMC_PANC_075	110815	Male	66	No	Yes	No	pT2N0	IB	periampullary	PAC Intestinal	MDA	1035	Died
TMC_PANC_076	30915	Male	40	Yes	Yes	No	pT3N1	IIB	Head of pancreas	PDAC	PDA	442	Died
TMC_PANC_077	110915	Female	47	No	No	No	pT3N1M1	IV	periampullary	PAC Intestinal	MDA	680	Died
CMC_PANC_078	150915	Male	69	Yes	No	No	pT2N0M0	IB	periampullary	PAC Pancreatobiliary	WDA	1035	Alive
TMC_PANC_079	170915	Male	56	No	No	No	pT2N0	IB	periampullary	PAC Intestinal	MDA	1035	Alive
CMRI_PANC_081	61015	Male	62	No	Yes	No	pT3N1	IIB	periampullary	PDAC	MDA	14	Died
TMC_PANC_083	101115	Male	66	No	No	No	pT2N1	IIB	periampullary	PAC Intestinal	MDA	680	Died
TMC_PANC_084	161115	Male	39	Yes	Yes	No	pT3N1	IIB	periampullary	PAC Pancreatobiliary	MDA	410	Died
TMC_PANC_085	301215	Male	65	No	Yes	No	pT2N1M0	IIB	periampullary	PAC Intestinal	MDA	732	Alive
TMC_PANC_086	70116	Female	42	No	No	No	pT4N1	III	periampullary	PAC	MDA	910	Alive
SSKM_PANC_089	120216	Male	57	No	Yes	Yes	T2N1M0	IIB	Head of pancreas	PDAC	PDA	727	Alive
CMRI_PANC_090	170216	Female	59	No	No	No	pT2N0	IB	periampullary	PAC Pancreatobiliary	WDA	180	Died
TMC_PANC_091	180216	Female	47	No	No	No	pT3N1	IIB	periampullary	PAC	MDA	490	Died
CMRI_PANC_092	220216	Male	64	No	No	No	pT2N0	IB	periampullary	PAC	WDA	180	Died
TMC_PANC_093	90316	Male	53	No	Yes	No	pT4N1	III	periampullary	PAC	MDA	970	Alive
TMC_PANC_094	100316	Male	46	Yes	Yes	No	pT1N0	IA	periampullary	PAC Intestinal	WDA	661	Alive
TMC_PANC_095	240316	Female	66	No	No	Yes	pT1N0	IA	periampullary	PAC	WDA	850	Alive
CMC_PANC_097	2015-10-01	Female	60	No	No	No	T3N1Mx	IIB	Head of pancreas	PDAC	WDA	9	Died
CMRI_PANC_098	280416	Male	70	No	No	No	pT3N1	IIB	periampullary	PDAC
CMC_PANC_099	50516	Male	60	No	No	No	T2N0Mx	IB	Head of pancreas	PDAC	WDA	120	Died
TMC_PANC_101	130616	Male	48	No	No	No	T1N0	IA	periampullary	PAC		760	Alive
SSKM_PANC_103	230616	Male	37	No	No	No	T2N1M0	IIB	Head of pancreas	PDAC	MDA	730	Died
SSKM_PANC_106	180716	Female	62	No	No	No	T1N0M0	IA	Periampullary	PAC Pancreatobiliary	MDA
SSKM_PANC_107	190716	Female	50	No	No	No	T2N1M0	IIB	Periampullary	PDAC		4	Died
SSKM_PANC_111	280716	Male	35	No	No	No	T2N0M0	IB	Periampullary	PAC Pancreatobiliary	MDA	60	Died
CMRI_PANC_113	130816	Female	53	No	No	No	T3N1M0	IIB	Periampullary	PAC	MDA	730	Alive
TMC_PANC_114	220816	Male	51	Yes	Yes	No	T2N0M0	IB	Periampullary	PAC Intestinal	MDA	496	Alive
CMC_PANC_118	250916	Male	40	No	No	No	T1N0Mx	IA	periampullary	PAC		670	Alive
TMC_PANC_120	31016	Male	53	No	No	No	T3N1M0	IIB	Head of pancreas	PDAC	MDA	670	Alive
CMC_PANC_122	241016	Male	68	No	No	No	pT3N2MX	IIB	Head of pancreas	PDAC	PDA	10	Died
CMC_PANC_123	281016	Male	47	No	No	No	T2N1M0	IIB	periampullary	PAC		580	Alive
TMC_PANC_125	201216	Female	48	No	No	No	T3N0M0	IIA	periampullary	PAC Intestinal	WDA	580	Alive
TMC_PANC_129	90117	Female	72	No	No	No	T2N1M0	IIB	periampullary	PAC	MDA	485	Died
CMRI_PANC_130	160117	Male	72	No	No	No	T2N0M0	IB	periampullary	PAC Intestinal	WDA
CMC_PANC_132	200117	Female	50	No	No	No	T2N1M0	IIB	periampullary	PAC		384	Alive
TMC_PANC_134	250117	Female	53	No	No	No	pT3N1M0	IIB	periampullary	PAC Pancreatobiliary	MDA	365	Died
CMRI_PANC_135	270117	Male	62	No	Yes	No	T3N1M0	IIB	Head of pancreas	PDAC	WDA	425	Died
TMC_PANC_141	200317	Female	67	No	No	No	T1bN1	IIB	periampullary	PAC Pancreatobiliary	MDA	286	Alive
TMC_PANC_143	50417	Male	57	Yes	Yes	No	pT3N0	IIA	Head of pancreas	PDAC	WDA	455	Alive
TMC_PANC_146	120517	Male	59	No	No	No	pT3N1	IIB	periampullary	PDAC	MDA	233	Alive
TMC_PANC_147	80617	Female	70	No	No	No	pT3N1	IIB	Head of pancreas	PDAC		209	Alive
TMC_PANC_148	190617	Male	54	Yes	No	No	pT3bN0	IIA	Periampullary	PAC Intestinal		195	Alive
