# Supplementary material for: A novel hotspot and rare somatic mutation p.A138V, at TP53 is associated with poor survival of pancreatic ductal and periampullary adenocarcinoma patients
Source: Mol Med. 2020 Jun 17;26:59. doi: 10.1186/s10020-020-00183-1 (PMC7302128; doi:10.1186/s10020-020-00183-1)
Supplement: Supplementary file 6 — Additional file 6. [file 10020_2020_183_MOESM6_ESM.xlsx]

## Sheet: Sheet3
Gene	Chr	Start	End	Ref	Alt	AAChange.refGene	Location	Function	1000G_ALL	1000G_AFR	1000G_AMR	1000G_EAS	1000G_EUR	1000G_SAS	Mutect	Stelka	Varscan	BbB	Patient
CTNNB1	chr3	41266137	41266137	C	T	CTNNB1:exon3:c.C134T:p.S45F	exonic	nonsynonymous SNV	0	0	0	0	0	0	1	1	0	0	P1
ERBB2	chr17	37879885	37879885	G	C	ERBB2:NM_001289937:exon18:c.G2180C:p.G727A	exonic	nonsynonymous SNV	0	0	0	0	0	0	1	0	0	0	P1
ERBB2	chr17	37881329	37881329	C	G	ERBB2:NM_001289937:exon21:c.C2521G:p.L841V	exonic	nonsynonymous SNV	0	0	0	0	0	0	1	1	1	1	p1
SMAD4	chr18	48584497	48584497	C	T	SMAD4:NM_005359:exon6:c.C670T:p.Q224X	exonic	stopgain	0	0	0	0	0	0	1	1	0	0	p1
PARP1	chr1	226570799	226570799	G	A	PARP1:NM_001618:exon8:c.C1097T:p.A366V	exonic	nonsynonymous SNV	0	0	0	0	0	0	1	1	1	1	p2
KMT2C	chr7	151882657	151882657	T	G	KMT2C:NM_170606:exon34:c.A5068C:p.R1690R	exonic	synonymous SNV	0	0	0	0	0	0	1	1	0	0	p2
LMO2	chr11	33880723	33880723	C	A	0	UTR3	0							1	0	1	0	p2
ERBB3	chr12	56482607	56482607	C	T	ERBB3:NM_001982:exon9:c.C1064T:p.T355I	exonic	nonsynonymous SNV	0	0	0	0	0	0	1	1	1	1	p2
TP53	chr17	7578406	7578406	C	T	TP53:NM_001126115:exon1:c.G128A:p.R43H:NM_NM:001126113:R175H	exonic	nonsynonymous SNV	0	0	0	0	0	0	1	1	1	1	p2
SMAD4	chr18	48591888	48591888	G	T	SMAD4:NM_005359:exon9:c.G1051T:p.D351Y	exonic	nonsynonymous SNV	0	0	0	0	0	0	1	1	1	1	p2
ERCC1	chr19	45923661	45923661	C	T	ERCC1:NM_202001:exon3:c.G346A:p.V116M	exonic	nonsynonymous SNV	0	0	0	0	0	0	1	1	1	1	p2
PARP1	chr1	226595715	226595715	A	C		UTR5								0	0	1	0	p2
PPP2R2B	chr5	146258208	146258208	T	G	PPP2R2B:NM_181675:exon1:c.A140C:p.Y47S	exonic	nonsynonymous SNV							0	0	1	0	p2
SDHA	chr5	236678	236678	G	A	SDHA:NM_001294332:exon9:c.G1252A:p.A418T	exonic	nonsynonymous SNV	0	0	0	0	0	0	0	1	0	0	p3
FES	chr15	91436551	91436551	A	G	FES:NM_001143783:exon14:c.A1778G:p.E593G	exonic	nonsynonymous SNV	0	0	0	0	0	0	0	0	1	0	p3
IRS1	chr2	227659803	227659803	A	G	IRS1:p.S1218P	exonic	nonsynonymous SNV	0	0	0	0	0	0	0	0	0	1	p3
EPHA2	chr1	16456734	16456734	C	T	EPHA2:NM_004431:exon15:c.G2656A:p.D886N	exonic	nonsynonymous SNV	0	0	0	0	0	0	1	1	0	0	p4
CTNNB1	chr3	41266137	41266137	C	T	CTNNB1:NM_001098209:exon3:c.C134T:p.S45F	exonic	nonsynonymous SNV	0	0	0	0	0	0	1	1	0	0	p4
TNK2	chr3	195595065	195595065	G	A	TNK2:NM_001308046:exon12:c.C2155T:p.L719L	exonic	synonymous SNV							1	1	1	1	p4
PIK3R1	chr5	67593301	67593301	G	A	PIK3R1:NM_001242466:exon9:c.G958A:p.E320K	exonic	nonsynonymous SNV	0	0	0	0	0	0	1	1	1	0	p4
PPP1R3A	chr7	113517647	113517647	G	A	0	UTR3	0	0	0	0	0	0	0	1	1	0	0	p4
BRAF	chr7	140453155	140453155	C	T	BRAF:NM_004333:exon15:c.G1780A:p.D594N	exonic	nonsynonymous SNV	0	0	0	0	0	0	1	1	0	0	p4
KMT2C	chr7	151900129	151900129	C	G	KMT2C:NM_170606:exon26:c.G3982C:p.D1328H	exonic	nonsynonymous SNV	0	0	0	0	0	0	1	0	0	0	p4
KMT2C	chr7	151902246	151902246	C	T	KMT2C:NM_170606:exon25:c.G3906A:p.V1302V	exonic	synonymous SNV	0	0	0	0	0	0	1	1	0	0	p4
MEN1	chr11	64575423	64575423	C	T	MEN1:NM_000244:exon3:c.G609A:p.W203X	exonic	stopgain	0	0	0	0	0	0	1	1	0	0	p4
TP53	chr17	7578191	7578191	A	T	TP53:NM_001126115:exon2:c.T262A:p.Y88N:NM:001126113:Y220N	exonic	nonsynonymous SNV	0	0	0	0	0	0	1	1	0	0	p4
MAP2K4	chr17	12032494	12032494	G	A	MAP2K4:NM_003010:exon9:c.G930A:p.W310X	exonic	stopgain	0	0	0	0	0	0	1	1	0	0	p4
ERBB4	chr2	212812321	212812321	G	C	ERBB4:NM_001042599:exon3:c.C255G:p.G85G ERBB4:NM_005235:exon3:c.C255G:p.G85G	exonic	synonymous SNV							1	1	1	1	p5
PDGFA	chr7	538186	538186	G	T	0	UTR3	0							1	1	1	0	p5
KRAS	chr12	25398285	25398285	C	G	KRAS:NM_004985:exon2:c.G34C:p.G12R KRAS:NM_033360:exon2:c.G34C:p.G12R	exonic	nonsynonymous SNV	0	0	0	0	0	0	1	1	1	1	p5
AGAP2	chr12	58128373	58128375	ACT	A	AGAP2:NM_001122772:exon3:c.1315_1315T AGAP2:NM_014770:exon3:c.307_307T	exonic	nonframeshift substitution							0	1	0	1	p5
FES	chr15	91436551	91436551	A	G	FES:NM_001143783:exon14:c.A1778G:p.E593G	exonic	nonsynonymous SNV	0	0	0	0	0	0	0	0	1	0	p5
SPEN	chr1	16255132	16255132	G	T	SPEN:NM_015001:exon11:c.G2397T:p.P799P	exonic	synonymous SNV							0	1	0	0	p6
MYCN	chr2	16082393	16082393	G	A	MYCN:NM_001293228:exon2:c.G207A:p.E69E	exonic	synonymous SNV	0.0012	0	0.0058	0	0.002	0	1	1	1	1	p6
PIK3R1	chr5	67522796	67522796	C	T	PIK3R1:NM_181523:exon2:c.C293T:p.A98V	exonic	nonsynonymous SNV	0	0	0	0	0	0	1	1	1	1	p6
NOTCH1	chr9	139393438	139393438	G	A	NOTCH1:NM_017617:exon33:c.C6093T:p.A2031A	exonic	synonymous SNV	0	0	0	0	0	0	1	1	1	0	p6
PGR	chr11	100999179	100999179	G	T	PGR:NM_000926:exon1:c.C623A:p.A208D	exonic	nonsynonymous SNV	0	0	0	0	0	0	1	1	1	1	p6
TP53	chr17	7578535	7578535	T	A	NM_000546:exon5:c.A395T:p.K132M	exonic	nonsynonymous SNV	0	0	0	0	0	0	1	1	1	1	p6
ELAC2	chr17	12908318	12908318	G	A	ELAC2:NM_001165962:exon10:c.C851T:p.A284V	exonic	nonsynonymous SNV	0	0	0	0	0	0	1	1	0	0	p6
ITGB3	chr17	45369539	45369539	G	T	ITGB3:NM_000212:exon10:c.G1295T:p.C432F	exonic	nonsynonymous SNV	0	0	0	0	0	0	1	1	1	1	p6
STK11	chr19	1219413	1219413	G	A	0	splicing	0	0	0	0	0	0	0	1	1	1	1	p6
BIRC6	chr2	32740550	32740551	AG	A	BIRC6:NM_016252:exon55:c.11062_11063A	exonic	frameshift substitution							1	1	0	1	p6
PIK3CD	chr1	9780836	9780836	T	G	PIK3CD:NM_001350235:exon12:c.T1471G:p.S491A	exonic	nonsynonymous SNV	0	0	0	0	0	0	0	0	1	0	p6
NOTCH1	chr9	139417464	139417464	T	G	NOTCH1:NM_017617:exon4:c.A580C:p.T194P	exonic	nonsynonymous SNV	0	0	0	0	0	0	0	0	1	1	p6
MXI1	chr10	112044865	112044865	A	T	0	UTR3		0	0	0	0	0	0	0	0	1	0	p6
KMT2C	chr7	151962134	151962134	G	T	KMT2C:p.C391*	exonic	Stopgain	0	0	0	0	0	0	0	0	0	1	p7
KMT2C	chr7	151970877	151970877	G	A	KMT2C:NM_170606:exon7:c.C925T:p.P309S	exonic	nonsynonymous SNV	0	0	0	0	0	0	1	1	0	0	p7
PIK3CD	chr1	9780836	9780836	T	G	PIK3CD:NM_001350235:exon12:c.T1471G:p.S491A	exonic	nonsynonymous SNV	0	0	0	0	0	0	0	0	1	0	p8
