# Supplementary material for: A novel hotspot and rare somatic mutation p.A138V, at TP53 is associated with poor survival of pancreatic ductal and periampullary adenocarcinoma patients
Source: Mol Med. 2020 Jun 17;26:59. doi: 10.1186/s10020-020-00183-1 (PMC7302128; doi:10.1186/s10020-020-00183-1)
Supplement: Supplementary file 8 — Additional file 8. [file 10020_2020_183_MOESM8_ESM.xlsx]

## Sheet: Sheet1
Mutation	Chr	Star	Stop	Ref	Alt	Type	Patient
CTNNB1_p.S45F	chr3	41266137	41266137	C	T	Nonsynonymous	1-PANC-CMC
CTNNB1_p.S45F	chr3	41266137	41266137	C	T	Nonsynonymous	64-PANC-CMC
CTNNB1_p.S45P	chr3	41266137	41266137	C	T	Nonsynonymous	33-PANC-TMC
CTNNB1_p.T41A	chr3	41266124	41266124	A	G	Nonsynonymous	46-PANC-CMRI
EPHA2_p.G833V	chr1	16456892	16456892	C	A	Nonsynonymous	10-PANC-CMRI
ERBB2_p.S728P	chr17	37879887	37879887	T	C	Nonsynonymous	81-PANC-CMRI
ERBB3_p.F340I	chr12	56482561	56482561	T	A	Nonsynonymous	111-PANC-SSKM
ERBB3_p.F340I	chr12	56482561	56482561	T	A	Nonsynonymous	18-PANC-CMC
ERBB3_p.I357I	chr12	56482614	56482614	C	T	Synonymous	94-PANC-TMC
KRAS_p.G12A	chr12	25398284	25398284	C	G	Nonsynonymous	63-PANC-CMRI
KRAS_p.G12A	chr12	25398284	25398284	C	G	Nonsynonymous	125-PANC-TMC
KRAS_p.G12A	chr12	25398284	25398284	C	G	Nonsynonymous	120-PANC-TMC
KRAS_p.G12D	chr12	25398284	25398284	C	T	Nonsynonymous	06-PANC-RGK
KRAS_p.G12D	chr12	25398284	25398284	C	T	Nonsynonymous	91-PANC-TMC
KRAS_p.G12D	chr12	25398284	25398284	C	T	Nonsynonymous	98-PANC-CMRI
KRAS_p.G12D	chr12	25398284	25398284	C	T	Nonsynonymous	62-PANC-TMC
KRAS_p.G12D	chr12	25398284	25398284	C	T	Nonsynonymous	81-PANC-CMRI
KRAS_p.G12D	chr12	25398284	25398284	C	T	Nonsynonymous	76-PANC-TMC
KRAS_p.G12D	chr12	25398284	25398284	C	T	Nonsynonymous	49-PANC-CMC
KRAS_p.G12D	chr12	25398284	25398284	C	T	Nonsynonymous	122-PANC-CMC
KRAS_p.G12V	chr12	25398284	25398284	C	A	Nonsynonymous	42-PANC-TMC
KRAS_p.G12V	chr12	25398284	25398284	C	A	Nonsynonymous	141-PANC-TMC
KRAS_p.G12C	chr12	25398285	25398285	C	A	Nonsynonymous	50-PANC-TMC
KRAS_p.Q61H	chr12	25380275	25380275	T	G	Nonsynonymous	93-PANC-TMC
KRAS_p.Q61H	chr12	25380275	25380275	T	G	Nonsynonymous	146-PANC-TMC
SMAD4_p.C363Y	chr18	48591925	48591925	G	A	Nonsynonymous	111-PANC-SSKM
SMAD4_p.L367I	chr18	48591936	48591936	C	A	Nonsynonymous	143-PANC-TMC
SMAD4_p.P257P	chr18	48584598	48584598	A	G	Synonymous	75-PANC-TMC
SMAD4_p.P257P	chr18	48584598	48584598	A	G	Synonymous	81-PANC-CMRI
SMAD4_p.R361H	chr18	48591919	48591919	G	A	Nonsynonymous	94-PANC-TMC
SMAD4_R361S	chr18	48591918	48591918	C	A	Nonsynonymous	58-PANC-CMRI
TP53_p.A138V	chr17	7578517	7578517	G	A	Nonsynonymous	111-PANC-SSKM
TP53_p.A138V	chr17	7578517	7578517	G	A	Nonsynonymous	99-PANC-CMC
TP53_p.A138V	chr17	7578517	7578517	G	A	Nonsynonymous	44-PANC-CMRI
TP53_p.A138V	chr17	7578517	7578517	G	A	Nonsynonymous	122-PANC-CMC
TP53_p.A138V	chr17	7578517	7578517	G	A	Nonsynonymous	134-PANC-TMC
TP53_p.A138V	chr17	7578517	7578517	G	A	Nonsynonymous	18-PANC-CMC
TP53_p.A138V	chr17	7578517	7578517	G	A	Nonsynonymous	1-PANC-CMC
TP53_p.A138V	chr17	7578517	7578517	G	A	Nonsynonymous	25-PANC-CMC
TP53_p.A138V	chr17	7578517	7578517	G	A	Nonsynonymous	31-PANC-TMC
TP53_p.A138V	chr17	7578517	7578517	G	A	Nonsynonymous	89-PANC-SSKM
TP53_p.A138V	chr17	7578517	7578517	G	A	Nonsynonymous	91-PANC-TMC
TP53_p.A138V	chr17	7578517	7578517	G	A	Nonsynonymous	97-PANC-CMC
TP53_p.A138V	chr17	7578517	7578517	G	A	Nonsynonymous	27-PANC-CMRI
TP53_p.A138V	chr17	7578517	7578517	G	A	Nonsynonymous	125-PANC-TMC
TP53_p.A138V	chr17	7578517	7578517	G	A	Nonsynonymous	98-PANC-CMRI
TP53_p.A138V	chr17	7578517	7578517	G	A	Nonsynonymous	49-PANC-CMC
TP53_p.A161T	chr17	7578449	7578449	C	T	Nonsynonymous	30-PANC-TMC
TP53_p.E285K	chr17	7577085	7577085	C	T	Nonsynonymous	95-PANC-TMC
TP53_p.E285K	chr17	7577085	7577085	C	T	Nonsynonymous	146-PANC-TMC
TP53_p.G244S	chr17	7577551	7577551	C	T	Nonsynonymous	60-PANC-CMC
TP53_p.G245S	chr17	7577548	7577548	C	T	Nonsynonymous	98-PANC-CMRI
TP53_p.G245S	chr17	7577548	7577548	C	T	Nonsynonymous	47-PANC-CMC
TP53_p.K132E	chr17	7578536	7578536	T	C	Nonsynonymous	125-PANC-TMC
TP53_p.K139E	chr17	7578515	7578515	T	C	Nonsynonymous	46-PANC-CMRI
TP53_p.N263D	chr17	7577151	7577151	T	C	Nonsynonymous	77-PANC-TMC
TP53_p.P153P	chr17	7578471	7578471	G	A	Nonsynonymous	57-PANC-TMC
TP53_p.R175H	chr17	7578406	7578406	C	T	Nonsynonymous	94-PANC-TMC
TP53_p.R196X	chr17	7578263	7578263	G	A	Stopgain	118-PANC-CMC
TP53_p.R213X	chr17	7578212	7578212	G	A	Stopgain	62-PANC-TMC
TP53_p.R248W	chr17	7577538	7577538	C	T	Nonsynonymous	45-PANC-RGK
TP53_p.R280R	chr17	7577100	7577100	T	G	Synonymous	27-PANC-CMRI
TP53_p.V216E	chr17	7578202	7578202	A	T	Nonsynonymous	43-PANC-TMC
TP53_p.V272M	chr17	7577124	7577124	C	T	Nonsynonymous	75-PANC-TMC
TP53_p.V272M	chr17	7577124	7577124	C	T	Nonsynonymous	27-PANC-CMRI
TP53_p.Y164X	chr17	7578441	7578441	G	C	Stopgain	70-PANC-TMC
