# Supplementary material for: A novel hotspot and rare somatic mutation p.A138V, at TP53 is associated with poor survival of pancreatic ductal and periampullary adenocarcinoma patients
Source: Mol Med. 2020 Jun 17;26:59. doi: 10.1186/s10020-020-00183-1 (PMC7302128; doi:10.1186/s10020-020-00183-1)
Supplement: Supplementary file 10 — Additional file 10. [file 10020_2020_183_MOESM10_ESM.xlsx]

## Sheet: Sheet1
Sample ID	Tumour ERBB2 CT_Set1	Tumour ERBB2 CT_Set2	Tumour Average ERBB2 CT	Tumour Rnasep CT_Set1	Tumour Rnasep CT_Set2	Tumour Average Rnasep CT	Tumour ΔCT	Tumour 2^-ΔCT	Normal ERBB2 CT_Set1	Normal ERBB2 CT_Set2	Normal Average ERBB2 CT	Normal Rnasep CT_Set1	Normal RnaseP CT_Set2	Normal Average Rnasep CT	Normal ΔCT	Normal 2^-ΔCT	Sample ΔΔCT	Sample 2^-ΔΔCT	Status
PANC-T-ERBB2-001	22.359	22.9417	22.6503	23.6942	24.7511	24.2227	-1.57234	2.97386	22.421	22.711	22.566	22.952	23.3381	23.1451	-0.579071	1.49389	-0.993268	1.99069
PANC-T-ERBB2-002	24.9901	24.2247	24.6074	26.0856	25.9984	26.042	-1.43456	2.703	21.7794	23.0122	22.3958	24.0899	26.1544	25.1221	-2.72633	6.61772	1.29177	0.408449
PANC-T-ERBB2-003	23.827	23.4459	23.6365	23.9246	25	24.4623	-0.82584	1.77257	22.6039	22.616	22.61	23.8718	23.8718	23.8718	-1.26179	2.39793	0.435948	0.739208
PANC-T-ERBB2-005	25.4438	26.6159	26.0299	27.4882	27.4882	27.4882	-1.45837	2.74797	22.443	23.2432	22.8431	22.93	24.638	23.784	-0.940905	1.91973	-0.517463	1.43144
PANC-T-ERBB2-006	23.5618	23.6962	23.629	24.5223	24.3024	24.4123	-0.783278	1.72104	24.1518	23.9709	24.0613	24.3126	26.3388	25.3257	-1.26434	2.40217	0.481057	0.716452
PANC-T-ERBB2-010	23.0659	22.983	23.0245	23.1779	22.9554	23.0667	-0.0422192	1.0297	22.996	22.9241	22.9601	24.1618	24.9858	24.5738	-1.61371	3.06038	1.57149	0.33646
PANC-T-ERBB2-013	19.6255	17.8048	18.7152	23.5061	24.3944	23.9503	-5.2351	37.6637	24.1799	23.1672	23.6736	24.2168	24.9743	24.5956	-0.921994	1.89473	-4.31311	19.8781	Amplified
PANC-T-ERBB2-016	22.6602	22.6602	22.6602	24.0211	23.6816	23.8513	-1.19117	2.28337	23	23.1677	23.0838	23.4749	23.3495	23.4122	-0.328394	1.25561	-0.862771	1.81853
PANC-T-ERBB2-017	23.9806	23.9924	23.9865	24.2297	24.3778	24.3037	-0.317194	1.2459	23.879	23.8095	23.8442	24.3197	24.3113	24.3155	-0.471271	1.38633	0.154077	0.898707
PANC-T-ERBB2-018	23.5947	23.7716	23.6832	24.7494	24.6536	24.7015	-1.01834	2.02558	23.4048	23.4048	23.4048	25.2785	25	25.1393	-1.73449	3.32762	0.716156	0.608717
PANC-T-ERBB2-019	26.0027	26.5642	26.2835	26.5274	25.9524	26.2399	0.0435732	0.970249	23.91	23.91	23.91	22.936	23.1805	23.0583	0.851704	0.55413	-0.808131	1.75094
PANC-T-ERBB2-020	22.7777	22.0233	22.4005	25.2776	24.4415	24.8595	-2.45903	5.49847	25	22.5255	23.7627	22.3069	27.6855	24.9962	-1.23346	2.35131	-1.22557	2.33847	Amplified
PANC-T-ERBB2-021	23.0244	23.2893	23.1569	23.6641	22.7983	23.2312	-0.07434	1.05288	24.5689	24.5689	24.5689	25.2874	24.5309	24.9092	-0.340228	1.26596	0.265887	0.831687
PANC-T-ERBB2-022	19.6586	19.1319	19.3953	19.0282	19.0282	19.0282	0.367068	0.775357	23.0158	23.0158	23.0158	24.6101	24.6101	24.6101	-1.59429	3.01946	1.96136	0.256786
PANC-T-ERBB2-023	22.928	21.4084	22.1682	23.346	22.2029	22.7744	-0.606184	1.52223	23.8651	23.1048	23.4849	24.32	26.4069	25.3635	-1.87857	3.6771	1.27238	0.413976
PANC-T-ERBB2-024	22.7631	22.1432	22.4532	23.5492	22.5908	23.07	-0.616832	1.5335	21.7166	21.7418	21.7292	22.6199	22.6199	22.6199	-0.890681	1.85405	0.273849	0.82711
PANC-T-ERBB2-025	23.7322	23.5496	23.6409	24.6512	24.4907	24.5709	-0.930048	1.90534	23.3577	22.7932	23.0755	24.3783	24.7528	24.5656	-1.49013	2.80915	0.560086	0.678262
PANC-T-ERBB2-026	21.2837	20.2139	20.7488	21.8368	20.4967	21.1668	-0.417965	1.33604	23.3726	22.8563	23.1144	21.671	24.0865	22.8787	0.235722	0.84926	-0.653688	1.57318
PANC-T-ERBB2-027	22.9971	22.3531	22.6751	24.6697	24.419	24.5444	-1.86926	3.65345	22.9887	23.0747	23.0317	22.8921	22.8921	22.8921	0.139565	0.907793	-2.00882	4.02454	Amplified
PANC-T-ERBB2-030	23.9716	23.9716	23.9716	24.9208	25.0343	24.9775	-1.00595	2.00827	23.0566	23.0566	23.0566	23.7096	25	24.3548	-1.29824	2.45928	0.292282	0.816609
PANC-T-ERBB2-031	19.7071	21.577	20.6421	25.409	23.267	24.338	-3.69594	12.9595	23.3996	23.3996	23.3996	21.9528	21.6652	21.809	1.59056	0.332043	-5.2865	39.0297	Amplified
PANC-T-ERBB2-033	18.2813	18.2813	18.2813	18.4787	18.4787	18.4787	-0.197383	1.14662	23.3779	22.5829	22.9804	22.9288	24.4487	23.6887	-0.708378	1.63397	0.510995	0.701739
PANC-T-ERBB2-034	24.3254	24.0252	24.1753	25.6932	25.6489	25.6711	-1.49578	2.82016	25.9775	25.5197	25.7486	24.996	26.6506	25.8233	-0.074688	1.05313	-1.42109	2.67787	Amplified
PANC-T-ERBB2-038	21.5018	21.5018	21.5018	25.1505	24.2525	24.7015	-3.19971	9.18774	21.1096	22.5983	21.854	23.4284	24.6993	24.0639	-2.20991	4.62645	-0.989803	1.98591
PANC-T-ERBB2-040	21.6133	22.0005	21.8069	24.5136	23.2688	23.8912	-2.08427	4.24062	24.1788	23.8148	23.9968	23.9561	22.93	23.4431	0.553744	0.68125	-2.63802	6.22476	Amplified
PANC-T-ERBB2-041	24.7427	23.0824	23.9126	25.0856	25.3995	25.2425	-1.32993	2.5139	20.5396	21.9661	21.2528	22.9953	22.9953	22.9953	-1.74244	3.346	0.41251	0.751315
PANC-T-ERBB2-042	20.1824	19.2882	19.7353	22.0489	20.31	21.1795	-1.44417	2.72107	23.512	23.512	23.512	21.7137	21.7137	21.7137	1.79832	0.28751	-3.24249	9.46427	Amplified
PANC-T-ERBB2-043	25.2776	25.5822	25.4299	26.9626	25.3679	26.1653	-0.735339	1.66479	23.4178	24.1756	23.7967	24.5675	25.8746	25.221	-1.42432	2.68389	0.688985	0.62029
PANC-T-ERBB2-044	23.0121	23.899	23.4556	25.6307	23.8711	24.7509	-1.29534	2.45434	22.1651	23.5338	22.8494	24.5184	24.5184	24.5184	-1.66899	3.17991	0.373652	0.771826
PANC-T-ERBB2-045	21.606	21.1106	21.3583	24.7956	24.3552	24.5754	-3.21709	9.29909	21.4932	21.7103	21.6017	24.2315	21.7431	22.9873	-1.38553	2.61268	-1.83156	3.55921	Amplified
PANC-T-ERBB2-046	23.379	23.061	23.22	23.8564	24.1677	24.012	-0.792013	1.73149	23.3454	23.5269	23.4361	23.912	26.585	25.2485	-1.81237	3.51219	1.02036	0.492995
PANC-T-ERBB2-047	23.0828	24.3041	23.6934	24.7109	23.3964	24.0536	-0.360193	1.2836	25.3866	24.9204	25.1535	22.563	21.0591	21.8111	3.34243	0.0985886	-3.70263	13.0197	Amplified
PANC-T-ERBB2-048	21.3764	21.8619	21.6191	22.4708	21.9684	22.2196	-0.60048	1.51622	23.6254	22.9334	23.2794	22.8999	22.8999	22.8999	0.379478	0.768715	-0.979959	1.97241
PANC-T-ERBB2-049	22.2773	22.0321	22.1547	23.1109	23.4154	23.2631	-1.10843	2.15611	23.5733	23.5648	23.5691	22.4659	24.2397	23.3528	0.216305	0.860767	-1.32474	2.50487	Amplified
PANC-T-ERBB2-050	21.8801	20.3217	21.1009	22.7122	21.7916	22.2519	-1.15103	2.22072	19.4156	22.804	21.1098	23.0662	23.0662	23.0662	-1.95642	3.88097	0.805386	0.572209
PANC-T-ERBB2-051	23.3722	22.1588	22.7655	24.4623	24.5251	24.4937	-1.72819	3.31313	25	23.333	24.1665	24.1704	24.1704	24.1704	-0.003926	1.00273	-1.72427	3.30412	Amplified
PANC-T-ERBB2-053	20.1773	20.5589	20.3681	24.1522	23.4933	23.8228	-3.45468	10.9638	23.224	23.1277	23.1759	23.988	24.5919	24.2899	-1.11406	2.16453	-2.34062	5.06521	Amplified
PANC-T-ERBB2-054	23.0551	23.2625	23.1588	24.3218	22.2622	23.292	-0.133228	1.09674	23.2193	22.5879	22.9036	21.0911	22.9873	22.0392	0.864446	0.549257	-0.997674	1.99678
PANC-T-ERBB2-055	22.8516	22.4633	22.6574	24.8744	23.7639	24.3192	-1.66174	3.16398	24.5478	24.674	24.6109	24.2508	21.5159	22.8833	1.72757	0.30196	-3.38931	10.4782	Amplified
PANC-T-ERBB2-056	22.9751	22.7835	22.8793	23.9781	24.0043	23.9912	-1.11187	2.16126	22.9339	22.6833	22.8086	23.9377	23.9612	23.9495	-1.14087	2.20515	0.0290012	0.980099
PANC-T-ERBB2-057	21.3766	21.6229	21.4998	23.6791	22.017	22.848	-1.34825	2.54603	25.1247	24.2694	24.697	24.0727	24.3217	24.1972	0.499846	0.707183	-1.8481	3.60025	Amplified
PANC-T-ERBB2-058	23.2351	23.7974	23.5163	23.2333	24.9937	24.1135	-0.597245	1.51282	21.9763	22.2587	22.1175	23.4271	23.3059	23.3665	-1.24904	2.37683	0.651796	0.636487
PANC-T-ERBB2-060	22.4951	21.2281	21.8616	22.9564	22.0675	22.512	-0.650348	1.56955	21.6232	22.1758	21.8995	23.9107	23.9608	23.9357	-2.03622	4.1017	1.38587	0.382658
PANC-T-ERBB2-062	21.9785	22.6992	22.3389	24.5802	22.2457	23.4129	-1.07408	2.10537	20.2495	18.6922	19.4709	22.1251	22.1251	22.1251	-2.65424	6.29516	1.58017	0.334443
PANC-T-ERBB2-063	22.6985	22.5653	22.6319	22.4005	23.6215	23.011	-0.379085	1.30052	23.5254	23.5254	23.5254	21.984	21.984	21.984	1.54133	0.34357	-1.92041	3.78531	Amplified
PANC-T-ERBB2-064	23.3672	23.3672	23.3672	25.9556	22.0736	24.0146	-0.647389	1.56633	21	24.4313	22.7157	24.1167	25.845	24.9809	-2.2652	4.80722	1.61781	0.325829
PANC-T-ERBB2-066	25.0856	25.0982	25.0919	23.4903	23.7271	23.6087	1.48315	0.357708	24.9321	24.9926	24.9623	23.6203	23.688	23.6542	1.30816	0.403835	0.174985	0.885777
PANC-T-ERBB2-067	23.9745	24.0721	24.0233	26.8163	25.6895	26.2529	-2.22965	4.69019	23.0229	23.0229	23.0229	23.8782	23.8782	23.8782	-0.855277	1.80911	-1.37437	2.59254	Amplified
PANC-T-ERBB2-068	24.4496	24.1232	24.2864	25.7967	25.0589	25.4278	-1.14142	2.20598	22.7221	22.7783	22.7502	23.2214	24	23.6107	-0.860532	1.81571	-0.28089	1.21494
PANC-T-ERBB2-070	24.755	25.8778	25.3164	26.599	26.7562	26.6776	-1.36116	2.56892	23.0308	19.782	21.4064	23.8989	23.8989	23.8989	-2.49255	5.62771	1.13139	0.456477
PANC-T-ERBB2-072	23.9656	23.9183	23.942	24.5492	24.3012	24.4252	-0.483227	1.39787	24.0027	23.8847	23.9437	24.1845	24.2363	24.2104	-0.266702	1.20305	-0.216525	1.16193
PANC-T-ERBB2-075	23.8741	22.7562	23.3152	22.8449	25.0169	23.9309	-0.615717	1.53232	21.7234	23.3995	22.5615	24.137	26.5066	25.3218	-2.76034	6.77556	2.14462	0.226154
PANC-T-ERBB2-076	22.2013	22.3861	22.2937	22.4327	24.693	23.5629	-1.26915	2.4102	23.2554	23.2554	23.2554	24.9341	24.9341	24.9341	-1.67874	3.20148	0.409589	0.752838
PANC-T-ERBB2-077	23.39	23.225	23.3075	24.2616	24.33	24.2958	-0.988278	1.98382	23.3521	23.2004	23.2763	23.9571	24.336	24.1465	-0.870285	1.82802	-0.117993	1.08522
PANC-T-ERBB2-078	23.5389	23.5389	23.5389	25.0846	24.8347	24.9596	-1.42068	2.67712	22.7503	21.0389	21.8946	23.4381	23.4454	23.4417	-1.54708	2.92225	0.126397	0.916116
PANC-T-ERBB2-079	25.8812	23.7619	24.8215	26.4544	25.0986	25.7765	-0.954988	1.93856	24.6203	24.1776	24.3989	25.5616	27.1711	26.3663	-1.96739	3.91059	1.0124	0.495722
PANC-T-ERBB2-081	22.7053	23.0389	22.8721	25.1435	26.6023	25.8729	-3.00074	8.00412	22.6628	23.602	23.1324	22.4728	21.1064	21.7896	1.34282	0.394249	-4.34356	20.3022	Amplified
PANC-T-ERBB2-083	22.8785	23.7284	23.3034	25.1245	24.0531	24.5888	-1.28538	2.43746	23.6467	22.9891	23.3179	24.4122	24.3526	24.3824	-1.06453	2.09149	-0.220846	1.16542
PANC-T-ERBB2-084	21.0664	21.21	21.1382	24.766	24.234	24.5	-3.36177	10.28	24.3163	24.3163	24.3163	24.1672	24.4456	24.3064	0.009907	0.993157	-3.37168	10.3509	Amplified
PANC-T-ERBB2-085	22.4505	22.4098	22.4302	24.4112	24.5406	24.4759	-2.04569	4.1287	23.0852	23.7548	23.42	23.8563	23.3941	23.6252	-0.205222	1.15286	-1.84047	3.58126	Amplified
PANC-T-ERBB2-086	24.5584	22.9476	23.753	22.9025	22.9025	22.9025	0.850506	0.55459	24.0535	23.4275	23.7405	23.8362	23.1061	23.4712	0.26931	0.829716	0.581196	0.66841
PANC-T-ERBB2-089	22.6244	23.1865	22.9054	22.1585	23.0176	22.588	0.317397	0.802517	25.8478	22.5274	24.1876	24.0065	24.0065	24.0065	0.181109	0.882025	0.136287	0.909857
PANC-T-ERBB2-090	22.9761	23.2291	23.1026	21.8835	24.7118	23.2977	-0.195068	1.14478	21.643	22.8084	22.2257	24.1011	25.1153	24.6082	-2.38254	5.21452	2.18747	0.219537
PANC-T-ERBB2-091	23.6385	22.5925	23.1155	23.43	24.0342	23.7321	-0.616594	1.53325	23.7259	22.8439	23.2849	22.7474	23.3011	23.0243	0.260634	0.834721	-0.877227	1.83684
PANC-T-ERBB2-092	24.0179	24.0179	24.0179	24.8743	24.2374	24.5559	-0.537937	1.45189	22.3845	23.0486	22.7165	24.4533	24.1354	24.2943	-1.57779	2.98512	1.03985	0.486377
PANC-T-ERBB2-093	22.4083	22.4083	22.4083	21.4516	22.0456	21.7486	0.65972	0.633001	24.6081	22.6091	23.6086	23.405	25.4966	24.4508	-0.842167	1.79274	1.50189	0.353091
PANC-T-ERBB2-094	22.6203	21.2668	21.9435	23.0978	23.0978	23.0978	-1.15432	2.2258	19.7217	23.3534	21.5375	23.934	23.7353	23.8346	-2.29709	4.91464	1.14277	0.45289
PANC-T-ERBB2-095	18.5236	17.54	18.0318	21.2025	24.832	23.0172	-4.98546	31.679	23.013	23.0753	23.0442	23.9395	23.4915	23.7155	-0.671346	1.59256	-4.31411	19.8919	Amplified
PANC-T-ERBB2-097	23.2295	23.2295	23.2295	24.1665	23.0382	23.6024	-0.372864	1.29492	20.7376	23.3831	22.0603	25.0407	24.657	24.8489	-2.78853	6.90927	2.41567	0.187418
PANC-T-ERBB2-098	22.6747	20.9095	21.7921	23.4358	19.0795	21.2577	0.534437	0.690428	28.8467	28.8467	28.8467	0	0	0	0	1	0	0
PANC-T-ERBB2-099	24.2082	23.4075	23.8078	25.9182	26.1056	26.0119	-2.20403	4.60765	22.3841	22.5687	22.4764	26.3097	22.5339	24.4218	-1.94541	3.85147	-0.258622	1.19634
PANC-T-ERBB2-101	22.4792	21.7938	22.1365	24.6823	21.9284	23.3054	-1.16887	2.24836	28.0425	28.0425	28.0425	29.5806	26.6897	28.1351	-0.0926195	1.0663	-1.07625	2.10855	Amplified
PANC-T-ERBB2-103	24.5727	25.2795	24.9261	26.7559	25.0538	25.9049	-0.978751	1.97076	24.3625	24.3625	24.3625	23.0731	25.0746	24.0738	0.288646	0.81867	-1.2674	2.40727	Amplified
PANC-T-ERBB2-106	23.7726	23.2908	23.5317	24.7768	25.2626	25.0197	-1.488	2.805	23.0467	23.0467	23.0467	24.6057	24.4398	24.5227	-1.47606	2.78187	-0.011945	1.00831
PANC-T-ERBB2-107	23.7586	22.9618	23.3602	25.1267	24.599	24.8628	-1.50267	2.83367	22.1403	22.1403	22.1403	22.7352	22.2088	22.472	-0.331656	1.25846	-1.17102	2.2517	Amplified
PANC-T-ERBB2-111	22.148	21.0355	21.5917	21.276	21.9082	21.5921	-0.000363	1.00025	23.5583	23.591	23.5746	24.7997	24.3032	24.5515	-0.976817	1.96812	0.976454	0.508228
PANC-T-ERBB2-113	28.7771	28.5348	28.6559	23.8089	23.9927	23.9008	4.75512	0.0370311	28.6131	28.6045	28.6088	24.2544	24.2208	24.2376	4.37117	0.0483222	0.383948	0.766337
PANC-T-ERBB2-114	23.2497	23.5881	23.4189	25.7542	23.5231	24.6386	-1.21972	2.32902	24.0035	23.3956	23.6995	25.6183	24.7202	25.1692	-1.46969	2.76962	0.249964	0.840917
PANC-T-ERBB2-118	24.8239	24.9992	24.9116	25.3256	25.4194	25.3725	-0.460936	1.37643	23.8259	23.3544	23.5902	25.0403	24.4402	24.7403	-1.15012	2.21932	0.689182	0.620206
PANC-T-ERBB2-120	21.5196	20.8989	21.2093	22.7597	23.5059	23.1328	-1.92353	3.79351	23.1039	23.787	23.4454	24.943	24.63	24.7865	-1.34109	2.53342	-0.582448	1.49739
PANC-T-ERBB2-122	22.165	20.2108	21.1879	20.6486	22.8313	21.7399	-0.552017	1.46613	23.1491	23.7179	23.4335	25.2086	24.9865	25.0975	-1.664	3.16893	1.11198	0.462659
PANC-T-ERBB2-123	23.6883	22.2112	22.9498	23.9724	23.6188	23.7956	-0.845833	1.7973	23.6257	23.6257	23.6257	24.2358	25.1165	24.6762	-1.05046	2.07119	0.204626	0.867764
PANC-T-ERBB2-125T	24.5255	24.3518	24.4386	24.1277	24.1313	24.1295	0.309104	0.807143	24.2222	24.2246	24.2234	24.1122	24.5679	24.34	-0.116617	1.08419	0.425721	0.744466
PANC-T-ERBB2-129	25.3371	24.972	25.1545	26.372	26.6852	26.5286	-1.37403	2.59193	28.1876	24.0966	26.1421	24.6036	24.6036	24.6036	1.53849	0.344245	-2.91252	7.52932	Amplified
PANC-T-ERBB2-130	23.8587	23.2989	23.5788	23.8952	24.1243	24.0098	-0.430987	1.34816	25.0977	24.6761	24.8869	27.308	25.2944	26.3012	-1.41433	2.66535	0.983338	0.505808
PANC-T-ERBB2-132	24.3509	24.818	24.5845	25.0451	24.954	24.9995	-0.415053	1.33335	23.1134	23.1603	23.1368	25.9303	24.6696	25.2999	-2.1631	4.47877	1.74805	0.297704
PANC-T-ERBB2-134	23.0105	22.9558	22.9832	24.7829	25.8594	25.3212	-2.33801	5.05604	19.0195	23.4448	21.2322	25.7121	24.4562	25.0841	-3.85195	14.4395	1.51394	0.350153
PANC-T-ERBB2-135	27.3604	27.4411	27.4007	27.1051	27.1051	27.1051	0.295633	0.814715	29.9206	22.8807	26.4007	29.131	24.4523	26.7916	-0.390961	1.31127	0.686595	0.621319
PANC-T-ERBB2-141	22.2477	27.5605	24.9041	24.4383	25.0573	24.7478	0.156323	0.897309	23.5045	23.2643	23.3844	21.5105	26.9732	24.2418	-0.857406	1.81178	1.01373	0.495264
PANC-T-ERBB2-143	22.1811	22.5656	22.3733	22.3812	22.1917	22.2864	0.0869066	0.941539	23.879	23.879	23.879	25.669	24.9702	25.3196	-1.4406	2.71433	1.52751	0.346877
PANC-T-ERBB2-146	23.6066	23.6066	23.6066	23.9782	23.9782	23.9782	-0.371675	1.29385	23.091	23.091	23.091	23.2194	23.2194	23.2194	-0.128391	1.09307	-0.243284	1.18368
PANC-T-ERBB2-147	23.8444	23.8444	23.8444	23.8944	23.8944	23.8944	-0.049999	1.03526	24.0684	24.0684	24.0684	24.4585	24.4585	24.4585	-0.390106	1.31049	0.340107	0.789983
PANC-T-ERBB2-148	23.5002	23.5002	23.5002	23.6431	23.6431	23.6431	-0.142931	1.10415	23.1174	23.1174	23.1174	24.1303	24.1303	24.1303	-1.01298	2.01807	0.870046	0.547129
