# Supplementary material for: A novel hotspot and rare somatic mutation p.A138V, at TP53 is associated with poor survival of pancreatic ductal and periampullary adenocarcinoma patients
Source: Mol Med. 2020 Jun 17;26:59. doi: 10.1186/s10020-020-00183-1 (PMC7302128; doi:10.1186/s10020-020-00183-1)
Supplement: Supplementary file 12 — Additional file 12. [file 10020_2020_183_MOESM12_ESM.xlsx]

## Sheet: Sheet1
Table showing results of logistic regression for SNP-SNP Interaction
Coefficients	Estimate	Std. Error	Z value	P value
Intercept	0.656282	1.37128	0.479	0.63
P53_rs1042522.BstUI	-0.360805	0.406945	-0.887	0.37
TP53_16bpdel	0.198151	0.580783	0.341	0.73
TP53_Int6_MspI	-0.692172	0.64844	-1.067	0.28
MDM_SNP309	0.002218	0.390968	0.006	0.99
P73_73bp_Del	0.258458	0.347836	0.743	0.45
P21_Codon31	-0.078031	0.380354	-0.205	0.83
Table showing results of logistic regression for individual SNP
Coefficients	Estimate	Std. Error	Z value	P value
P53_rs1042522.BstUI	-0.1301	0.3104	-0.419	0.67
TP53_16bpdel	0.0826	0.3654	0.226	0.82
TP53_Int6_MspI	-0.2611	0.4059	-0.643	0.52
MDM_SNP309	0.1451	0.3618	0.401	0.68
P73_73bp_Del	0.3348	0.3287	1.018	0.3
P21_Codon31	-0.1341	0.353	-0.38	0.7
