# Supplementary material for: A novel hotspot and rare somatic mutation p.A138V, at TP53 is associated with poor survival of pancreatic ductal and periampullary adenocarcinoma patients
Source: Mol Med. 2020 Jun 17;26:59. doi: 10.1186/s10020-020-00183-1 (PMC7302128; doi:10.1186/s10020-020-00183-1)
Supplement: Supplementary file 13 — Additional file 13. [file 10020_2020_183_MOESM13_ESM.xlsx]

## Sheet: Sheet1
Models	bal. acc. overall	bal. acc. model training	training_cross_validation_ranks	bal. acc. model testing	maximum likelihood	maximum likelihood p-value	chi-squared	chi-squared p-value	LOOCV testing
TP53_rs1042522/BstUI_CDE,MDM_SNP309_cde	0.640578	0.647807	[1, 4, 3, 2, 2, 1, 3, 1, 1, 2]	0.489531	12.3163	0.340343	10.3749	0.497015	0.468096
P73_73bp_Del_cde,P21_Codon31_cde	0.637089	0.638529	[5, 3, 2, 5, 1, 2, 1, 4, 2, 1]	0.573779	11.4642	0.245229	9.86891	0.361201	0.594716
MDM_SNP309_cde,P21_Codon31_cde	0.628116	0.631494	[2, 2, 1, 1, 4, 5, 4, 5, 3, 3]	0.543868	12.2039	0.348516	10.2379	0.509121	0.514457
TP53_16bpdel_cde,MDM_SNP309_cde	0.612911	0.619336	[3, 1, 7, 3, 3, 3, 2, 2, 4, 12]	0.524177	12.9168	0.228361	8.94956	0.536897	0.507228
TP53_Int6_MspI_cde,MDM_SNP309_cde	0.60668	0.609449	[4, 5, 8, 10, 5, 7, 5, 3, 5, 13]	0.555833	9.32834	0.407534	7.74306	0.560232	0.452891
MDM_SNP309_cde,P73_73bp_Del_cde	0.603689	0.609062	[10, 6, 9, 6, 6, 6, 7, 6, 6, 4]	0.498006	8.93703	0.443107	7.70659	0.563964	0.565803
TP53_16bpdel_cde,P73_73bp_Del_cde	0.598704	0.600947	[7, 7, 4, 7, 7, 4, 12, 7, 12, 6]	0.518943	3.77446	0.707167	3.68649	0.719015	0.569292
TP53_Int6_MspI_cde,P73_73bp_Del_cde	0.590229	0.59743	[8, 10, 5, 4, 8, 8, 13, 9, 13, 11]	0.470339	5.46224	0.603742	4.80044	0.684302	0.47657
TP53_16bpdel_cde,P21_Codon31_cde	0.586989	0.593248	[14, 9, 6, 9, 11, 10, 6, 11, 7, 9]	0.471585	12.1559	0.14438	9.51041	0.301082	0.490279
TP53_rs1042522/BstUI_CDE,P73_73bp_Del_cde	0.582752	0.588014	[12, 11, 11, 8, 10, 9, 10, 10, 11, 10]	0.466351	5.12179	0.823565	4.16291	0.900367	0.496261
TP53_Int6_MspI_cde,P21_Codon31_cde	0.576022	0.57929	[15, 8, 14, 12, 9, 13, 11, 8, 14, 14]	0.474826	6.84418	0.445283	5.81803	0.561151	0.552841
TP53_rs1042522/BstUI_CDE,P21_Codon31_cde	0.57328	0.578958	[11, 12, 10, 11, 14, 11, 8, 12, 10, 7]	0.425723	7.56998	0.67076	5.99953	0.815303	0.322782
TP53_rs1042522/BstUI_CDE,TP53_16bpdel_cde	0.569791	0.57893	[6, 13, 12, 13, 12, 12, 9, 14, 9, 8]	0.435942	6.72578	0.751054	4.74519	0.907537	0.324028
TP53_rs1042522/BstUI_CDE,TP53_Int6_MspI_cde	0.567547	0.576742	[9, 15, 13, 14, 13, 14, 14, 13, 8, 5]	0.417248	5.86455	0.662401	4.42901	0.816493	0.324028
TP53_16bpdel_cde,TP53_Int6_MspI_cde	0.547109	0.548244	[13, 14, 15, 15, 15, 15, 15, 15, 15, 15]	0.489531	5.29001	0.507191	4.00228	0.676367	0.521685
